# Supplementary material for: Copy number variation of a gene cluster encoding endopolygalacturonase mediates flesh texture and stone adhesion in peach
Source: J Exp Bot. 2016 Feb 5;67(6):1993–2005. doi: 10.1093/jxb/erw021 (PMC4783375; doi:10.1093/jxb/erw021)
Supplement: Supplementary Data [file supp_erw021_supplementary_table_S4.xls]

## Sheet: Sheet1
Supplementary Table S4. Genes significantly differentially expressed between ripening stage (S4) and three developmental stages (S1-3) in fruits of two peach cultivars ‘NS’ and ‘ZH’.
	Gene ID	Scaffold ID	Transcript Start	Transcript Stop	Cv. NS				Cv. ZH
					S4 vs S1	S4 vs S2	S4 vs S3		S4 vs S1	S4 vs S2	S4 vs S3
Up-regulated	ppa017493m	scaffold_1	469909	470289	34.1116	5.07258	9.66542		2.85629	1.06819	0.605644
	ppa011061m	scaffold_1	1377996	1380581	5.5369	4.83287	3.24195		1.48846	1.68148	1.16564
	ppa026588m	scaffold_1	1963642	1967980	188.416	99.6216	4.05472		13.8954	2.46707	1.49657
	ppa000744m	scaffold_1	2190757	2195947	3.01693	2.97994	3.61798		0.421206	0.723176	0.500578
	ppa005764m	scaffold_1	2675183	2676785	1.99393	9.74791	2.08956		0.14888	1.35689	1.01268
	ppa020240m	scaffold_1	3109834	3110729	11.6632	14.3226	21.6309		0.12083	0.226148	0.149657
	ppa004858m	scaffold_1	5683882	5685969	2.51763	1.71283	2.08817		0.828182	0.616533	0.680371
	ppa015533m	scaffold_1	6764128	6765982	∞	36.2839	∞		∞	∞	∞
	ppa003793m	scaffold_1	7702812	7707410	2.51463	2.70804	2.4938		1.01735	1.3509	1.51432
	ppa000468m	scaffold_1	7710406	7718364	8.90422	5.18323	4.25952		1.11588	1.02399	0.470973
	ppa000469m	scaffold_1	8432670	8439277	2.58133	1.73794	2.13542		0.641328	0.601507	0.509004
	ppa025672m	scaffold_1	8471296	8473076	6.51417	48.2194	28.1899		0.417667	6.41438	6.05281
	ppa001922m	scaffold_1	8539097	8543159	3.26912	2.67281	2.16316		1.64679	1.2688	1.56305
	ppa020979m	scaffold_1	8706746	8709503	∞	43.4452	∞		∞	∞	∞
	ppa001651m	scaffold_1	8762777	8768298	3.78851	4.83149	3.52751		0.61244	0.869064	1.1689
	ppa003055m	scaffold_1	9193011	9197041	2.61788	3.74762	2.78923		1.08346	1.68868	1.57602
	ppa002265m	scaffold_1	10854394	10857269	1.81489	1.69787	2.6778		0.300899	0.377384	0.386873
	ppa000076m	scaffold_1	12155428	12167700	2.41158	1.62723	2.71931		0.517748	0.470757	0.516209
	ppa025848m	scaffold_1	12540278	12543473	∞	14.8318	3.7258		∞	4.07066	4.39992
	ppa002628m	scaffold_1	13362844	13365534	2.82645	2.02401	2.31147		1.53346	1.16791	1.31056
	ppa017697m	scaffold_1	16764807	16771788	5.39457	3.97281	2.87291		0.997622	0.730632	1.72546
	ppa000349m	scaffold_1	16775428	16782531	2.15269	1.88958	1.88891		0.798715	0.797741	1.05
	ppa017723m	scaffold_1	17752598	17753549	23.4628	7.08102	34.3043		2.30538	5.50293	0.169944
	ppa000835m	scaffold_1	17990633	17999997	2.14386	1.87278	2.30833		0.884256	0.747051	0.993531
	ppa024277m	scaffold_1	21447694	21451515	2.57785	4.57318	3.21135		1.13322	2.11071	0.624103
	ppa000589m	scaffold_1	22047424	22052212	2.36755	2.32212	12.3711		0.332282	0.559716	0.473573
	ppa000450m	scaffold_1	23228580	23236748	2.01982	1.73859	2.01098		0.542507	0.697902	0.726301
	ppa010241m	scaffold_1	24321747	24323570	12.7364	1.97858	1.94979		2.51065	1.01289	0.506287
	ppa010329m	scaffold_1	24340829	24342600	3.64878	4.14965	3.02208		0.739757	0.703806	1.27086
	ppa000105m	scaffold_1	24344343	24351046	2.81968	1.62671	3.13434		0.454524	0.575649	0.399993
	ppa002639m	scaffold_1	25197498	25201621	2.78898	2.52015	3.1839		0.801438	1.76269	0.442603
	ppa005061m	scaffold_1	25380449	25387201	10.6348	3.72563	3.05578		2.38877	1.00292	0.638577
	ppa000444m	scaffold_1	26104102	26109502	3.62416	2.13928	3.1452		0.676195	0.514487	0.471939
	ppa019834m	scaffold_1	26245602	26249528	3.99953	2.83558	3.51905		0.387469	0.25888	0.345232
	ppa011657m	scaffold_1	26946629	26949679	6.09687	5.80249	5.46273		2.41567	1.48862	2.1922
	ppa1027132m	scaffold_1	27595578	27597380	4.21379	5.3471	6.97016		1.36381	1.49823	1.63302
	ppa024660m	scaffold_1	27983649	27985677	∞	57.7678	13.759		0.694772	0.91511	0.690464
	ppa004328m	scaffold_1	27987509	27989508	12.5676	16.5559	5.26098		0.582931	0.980608	1.00104
	ppa001044m	scaffold_1	28905594	28911749	1.81291	1.73546	1.90007		0.54059	0.434939	0.476793
	ppa000840m	scaffold_1	30350313	30354280	2.04698	1.85474	2.45131		1.33808	1.16763	1.24211
	ppa014046m	scaffold_1	30513729	30516059	∞	35.3291	18.9328		21.5379	42.0635	1.54646
	ppa014273m	scaffold_1	30541685	30542343	4.13018	58.9613	5.26623		0.113432	0.775364	0.838081
	ppa016362m	scaffold_1	31012345	31014800	20.9829	∞	∞		1.44101	12.6643	0.792779
	ppa001923m	scaffold_1	31189242	31192866	2.49814	1.824	2.65939		0.509086	0.481098	0.478691
	ppa002508m	scaffold_1	31234861	31239422	3.10977	2.04425	3.34835		1.94838	1.6994	0.233001
	ppa024655m	scaffold_1	31616219	31618041	4.49275	11.2377	11.1843		0.585071	0.626256	1.93403
	ppa000946m	scaffold_1	32723374	32728473	2.19195	2.98945	3.85211		0.415431	0.684343	1.02984
	ppa005118m	scaffold_1	33013030	33016710	2.65384	2.89988	2.87392		0.872505	1.35689	0.942841
	ppa017829m	scaffold_1	33101918	33104721	∞	∞	∞		∞	∞	∞
	ppa005018m	scaffold_1	33529785	33533148	2.01693	2.43403	1.91579		0.447131	1.24724	0.858844
	ppa021941m	scaffold_1	33618944	33620432	4.33418	2.60411	7.08506		1.4351	0.949821	0.628561
	ppa000846m	scaffold_1	33948841	33953340	1.79848	1.91284	3.36497		1.47191	1.66472	1.94825
	ppa000894m	scaffold_1	34136647	34143640	2.1905	1.77998	2.45377		0.525089	0.609815	0.445087
	ppa017762m	scaffold_1	34833777	34835209	4.89343	8.59355	3.79259		1.14905	0.655575	1.60882
	ppa024693m	scaffold_1	35127046	35131165	2.82686	3.96082	2.32496		1.50739	1.66293	1.76227
	ppa002858m	scaffold_1	35156315	35160695	4.27434	3.7691	4.79717		1.12161	0.61213	1.19347
	ppa006944m	scaffold_1	35673079	35674326	20.553	9.50861	6.61059		5.26042	3.59575	2.92226
	ppa006780m	scaffold_1	35689459	35690963	6.00145	2.68498	2.43763		0.384342	0.804846	0.262321
	ppa008290m	scaffold_1	36118789	36121836	2.37376	3.22921	2.39613		1.47233	1.38469	1.99124
	ppa016063m	scaffold_1	36143085	36146329	11.714	7.47266	3.68423		1.82011	0.830201	0.893825
	ppa007933m	scaffold_1	36230874	36232444	6.88236	9.62796	7.28418		1.48706	1.45211	2.06141
	ppa001110m	scaffold_1	36235235	36238191	3.97754	2.67427	2.9958		1.10257	0.986582	0.652516
	ppa007814m	scaffold_1	37258901	37261719	2.72163	5.56492	1.83523		1.07314	1.52689	1.3406
	ppa000014m	scaffold_1	37456844	37467997	4.7705	2.77518	6.25729		1.01522	1.43931	0.827905
	ppa004755m	scaffold_1	37522475	37525256	8.96772	5.87397	3.81146		1.24356	0.690452	0.589115
	ppa016354m	scaffold_1	37819430	37821631	8.16726	4.65368	7.66784		0.74491	0.860465	0.482082
	ppa009486m	scaffold_1	37822094	37825641	7.13132	3.5727	2.47377		0.845736	0.989707	0.562319
	ppa013999m	scaffold_1	37825891	37826437	8.95854	4.27615	3.86705		1.01532	1.1499	0.598141
	ppa006810m	scaffold_1	38349925	38351906	3.55273	2.83505	3.96979		0.926363	0.597206	0.96266
	ppa002480m	scaffold_1	39288826	39290885	5.5831	4.19731	2.33445		1.73693	0.830748	1.32051
	ppa006337m	scaffold_1	39725606	39728948	2.99043	3.10659	2.51494		1.41576	0.779489	1.52893
	ppa004936m	scaffold_1	39897733	39900056	4.28631	5.95264	2.07275		0.195148	0.622219	0.0492779
	ppa006073m	scaffold_1	40867178	40870107	1.88423	1.6407	2.92146		0.577516	0.550909	0.233341
	ppa003562m	scaffold_1	40898928	40902837	3.10873	2.71599	5.45812		0.724247	1.31115	1.51418
	ppa012855m	scaffold_1	41115818	41116731	∞	10.2428	8.05072		5.06191	4.94295	7.63252
	ppa001171m	scaffold_1	42130100	42136607	3.69619	2.03663	2.66739		0.682881	0.350108	0.251574
	ppa001970m	scaffold_1	42415851	42418194	1.94184	1.83623	2.29742		0.767906	0.89395	0.951335
	ppa000691m	scaffold_1	42839038	42846724	1.70007	2.2792	2.06555		0.747342	1.04651	0.888771
	ppa014678m	scaffold_1	43136660	43140596	4.93861	2.86452	3.67326		1.10346	0.431011	0.831918
	ppa005832m	scaffold_1	43221408	43226729	2.4391	2.14458	2.19344		1.57406	1.51248	1.58086
	ppa007591m	scaffold_1	43758441	43763707	2.12619	2.00808	2.44109		0.466562	0.817688	0.807648
	ppa007925m	scaffold_1	44213338	44218919	5.363	7.61651	4.12971		2.26095	1.86087	2.13978
	ppa007757m	scaffold_1	45379757	45381249	∞	∞	∞		0	∞	∞
	ppa025975m	scaffold_1	45562726	45573740	2.53636	2.06882	1.90059		0.6463	0.671252	0.568466
	ppa004168m	scaffold_10	145638	147821	3.64897	2.33247	1.8339		0.848749	0.352479	0.545525
	ppa002534m	scaffold_10	283956	286022	2.2768	2.28479	2.7427		0.401602	0.910663	1.58727
	ppa025968m	scaffold_2	332336	334662	7.28189	9.42276	6.85311		1.08804	1.01461	1.64058
	ppa015867m	scaffold_2	734005	736127	2.79095	3.47834	3.40391		1.81867	2.15648	2.39068
	ppa011741m	scaffold_2	2384047	2385405	3.33962	12.1837	5.62868		0.75267	0.766937	1.60221
	ppa005532m	scaffold_2	10694351	10695931	∞	∞	198.198		∞	∞	∞
	ppa001269m	scaffold_2	12144651	12150704	1.91941	1.66536	2.13634		0.59415	0.548655	0.932315
	ppb002505m	scaffold_2	12443467	12445547	7.05164	8.69965	6.99321		1.78656	0.530956	0.650235
	ppa004326m	scaffold_2	12657261	12661039	8.1827	4.03043	3.23136		3.03506	1.73264	0.424151
	ppa003915m	scaffold_2	12807635	12810064	4.18733	4.49051	8.60343		0.374553	0.842206	0.450163
	ppa025617m	scaffold_2	14818260	14820274	6.67447	5.20223	5.77488		1.27748	0.793257	1.59235
	ppa005664m	scaffold_2	15042170	15044909	3.04526	4.10581	2.30398		1.73472	1.06807	1.72546
	ppa014915m	scaffold_2	16094492	16094707	2.73487	4.44786	2.7897		0.739391	1.15735	0.25317
	ppa002451m	scaffold_2	16799282	16803235	2.51599	2.25289	1.90538		0.802413	0.656429	0.928684
	ppa005802m	scaffold_2	17183405	17189207	1.93881	2.86452	2.08035		0.869647	0.938599	1.30242
	ppa005016m	scaffold_2	17610929	17614971	3.14181	2.16082	2.53371		1.08763	1.86963	1.0764
	ppa018330m	scaffold_2	17653304	17655082	∞	62.0646	∞		∞	5.87985	1.23807
	ppa003083m	scaffold_2	17995363	17997462	3.90368	2.91908	2.88167		0.965903	0.585929	0.81799
	ppa000036m	scaffold_2	18180356	18193956	2.72852	2.00527	2.51527		0.581258	0.603991	0.424449
	ppa1027122m	scaffold_2	19622647	19623315	3.77657	2.63465	2.11786		2.02337	0.915623	1.39121
	ppa020598m	scaffold_2	20533086	20534453	82.1688	3.67142	5.47818		12.5059	9.76959	2.3571
	ppa000126m	scaffold_2	21060895	21067947	4.05202	1.87824	2.37336		0.485696	0.455366	0.269305
	ppa007639m	scaffold_2	21318994	21323616	2.14328	2.20977	1.82187		1.42542	1.25362	1.26116
	ppa010700m	scaffold_2	21996511	21997469	4.07003	2.45763	3.8314		1.12346	0.70152	0.5238
	ppa007904m	scaffold_2	22506368	22510170	3.8698	3.79127	2.5824		2.96436	1.59341	2.06297
	ppa003320m	scaffold_2	22718636	22721282	3.45216	2.19032	1.84156		0.907352	0.74907	0.677746
	ppa003885m	scaffold_2	22730155	22732132	3.13673	1.56195	1.90972		0.647875	0.409813	0.559821
	ppa010427m	scaffold_2	23097441	23098311	4.17365	4.90387	3.01938		1.0519	0.646517	0.701287
	ppa019674m	scaffold_2	23103836	23105908	∞	∞	25.1463		2.31591	1.69611	1.746
	ppa005839m	scaffold_2	23489557	23490882	14.673	10.9526	39.9125		0.781619	1.11018	0.942841
	ppa011446m	scaffold_2	23585368	23586268	2.21938	2.0995	3.6266		0.68655	2.00531	2.57278
	ppa022150m	scaffold_2	24301877	24303067	2.66256	2.19613	2.80216		0.953733	1.11353	1.02719
	ppa011478m	scaffold_2	24342950	24343967	45.2982	∞	308.043		9.72681	9.49821	∞
	ppa013811m	scaffold_2	24756350	24756866	5.88592	5.60172	22.5147		0.438804	0.581523	2.0952
	ppa006002m	scaffold_2	24770574	24774155	3.29688	2.71358	3.18176		0.921202	0.801338	1.10813
	ppa004356m	scaffold_2	25122575	25124122	48.7278	17.0761	17.8862		0.889308	0.493414	0.88219
	ppa000421m	scaffold_2	25202094	25207305	2.32271	2.00316	2.15452		0.672166	0.618785	0.639166
	ppa005075m	scaffold_2	25399513	25401267	3.90831	1.87519	2.52942		0.816484	0.478028	0.439229
	ppa005791m	scaffold_2	25637374	25642184	1.75118	1.84602	2.02066		1.45823	1.15231	1.07486
	ppa001259m	scaffold_2	25956077	25960666	2.128	1.70448	2.27299		0.622715	0.587034	0.486933
	ppa005162m	scaffold_2	26434775	26436492	270.886	429.678	∞		0.868465	∞	∞
	ppa000601m	scaffold_2	26436646	26447351	1.73551	1.74679	2.2879		0.926363	0.903429	0.915105
	ppa000473m	scaffold_2	26526797	26531846	2.93087	2.14103	4.66428		0.335722	1.46774	0.442856
	ppa011307m	scaffold_3	95677	96874	∞	∞	∞		0	∞	∞
	ppa022961m	scaffold_3	941018	949887	15.8519	6.28603	13.4747		∞	∞	2.9682
	ppa023115m	scaffold_3	1739548	1741272	3.17717	2.9429	2.31596		1.43816	0.948219	1.46417
	ppa022571m	scaffold_3	2674275	2677722	2.43424	8.01486	2.40238		0.314963	1.24687	0.531618
	ppa011022m	scaffold_3	2837756	2839054	2.36904	1.92017	2.15266		0.634957	0.361487	0.269718
	ppa002737m	scaffold_3	2862741	2870295	1.91446	1.61233	1.85743		0.767099	0.739736	0.62892
	ppa007663m	scaffold_3	3276601	3279934	6.02699	3.23679	2.22845		1.29531	0.747021	0.773421
	ppa002145m	scaffold_3	3319095	3324733	2.5813	2.53968	2.2126		0.995266	0.745858	0.917092
	ppa007697m	scaffold_3	3337491	3341328	2.17598	4.26083	2.36621		0.480355	1.66075	0.88794
	ppa002586m	scaffold_3	4298851	4303285	16.9563	28.0756	19.7151		0.644699	2.23615	1.36586
	ppa012380m	scaffold_3	5219081	5220944	11.8479	5.51261	5.15269		2.75237	1.55288	2.11574
	ppa002495m	scaffold_3	5837616	5839876	3.79834	2.67355	3.69743		0.906225	0.830748	0.748286
	ppa009082m	scaffold_3	7662907	7664849	4.27986	3.23646	2.1855		1.71056	0.798295	1.03924
	ppa016055m	scaffold_3	7664931	7666219	18.1929	32.4645	26.0966		2.2738	1.136	1.5714
	ppa015089m	scaffold_3	10079418	10082515	∞	62.0646	13.3042		15.9798	3.90105	12.0474
	ppa003377m	scaffold_3	10631417	10636907	1.83558	2.92086	2.54588		0.687636	0.863474	1.24707
	ppa005899m	scaffold_3	10809693	10812242	2.94604	2.83251	2.71712		1.15316	0.803011	1.25226
	ppa007850m	scaffold_3	13377712	13378799	2.39193	1.962	2.2969		1.57171	1.28093	1.16715
	ppa005290m	scaffold_3	14631008	14632550	2.46387	2.48352	2.12738		0.277909	1.25365	0.645261
	ppa004562m	scaffold_3	15689603	15691238	2.10456	1.86421	2.66024		1.21633	0.821411	0.943139
	ppa002941m	scaffold_3	17969344	17973001	5.33294	3.82544	2.73922		1.65008	0.88594	1.19906
	ppa000399m	scaffold_3	18111062	18117386	1.68386	1.87335	2.33498		0.202494	0.323176	0.373333
	ppa007375m	scaffold_3	19007660	19009944	2.35923	3.5396	3.02344		0.817674	1.87434	1.35523
	ppa004810m	scaffold_3	19038382	19044888	2.27888	1.81326	1.82459		1.65891	1.09988	1.58395
	ppa005897m	scaffold_3	19162719	19164403	3.11519	2.44014	3.16184		0.953609	1.07934	1.56026
	ppa004451m	scaffold_3	19604860	19608044	2.14347	1.82865	4.7212		0.490893	1.18489	0.408498
	ppa001982m	scaffold_3	19750021	19753347	1.79295	1.62746	2.19028		0.616565	0.691707	0.754006
	ppa027069m	scaffold_3	19759943	19760335	11.0179	9.30198	9.36563		0.277909	2.51993	0.619037
	ppa011339m	scaffold_3	20185334	20187478	2.5412	6.458	2.20451		0.427309	0.929847	1.52071
	ppa000176m	scaffold_3	20307844	20316075	3.16942	2.45565	3.88813		0.83832	0.92862	0.980447
	ppa010599m	scaffold_3	20425964	20426979	15.2057	11.5958	5.12917		1.66745	0.498058	1.3968
	ppa022377m	scaffold_3	20589614	20591855	1.81307	1.8873	2.61535		1.03511	1.12854	1.33284
	ppa013355m	scaffold_3	21688777	21690625	3.56932	2.18745	1.81192		1.42959	0.917441	1.06551
	ppa016100m	scaffold_30	11988	14000	20.1386	3.08229	14.485		0.926363	0.835008	0.931201
	ppa001143m	scaffold_4	476884	483157	2.70553	2.0584	2.21403		0.507085	0.443968	0.580326
	ppa012541m	scaffold_4	1010659	1011518	2.41116	1.57004	5.96982		1.53233	0.607356	1.68228
	ppa000684m	scaffold_4	1167428	1172996	2.3012	1.9887	3.81563		0.598809	0.564465	0.648515
	ppa004773m	scaffold_4	2185115	2187524	2.74166	1.93332	2.58391		1.14248	0.778425	0.583445
	ppb012387m	scaffold_4	2238741	2240507	3.38249	4.3335	5.48913		1.94536	1.35689	1.18278
	ppa000807m	scaffold_4	2578793	2585362	1.60877	1.67188	2.29261		0.591058	0.568948	0.589415
	ppa023988m	scaffold_4	2789618	2792247	7.80331	16.7097	4.59217		1.10205	0.671149	0.205062
	ppa025513m	scaffold_4	3253140	3256335	∞	∞	6.27994		∞	0.542755	0.805847
	ppa001324m	scaffold_4	3258778	3262843	2.95686	2.4137	2.12829		0.760385	0.679649	0.380374
	ppa002108m	scaffold_4	3293528	3295923	1.93525	2.96895	2.17581		1.58155	1.08068	1.32753
	ppb025505m	scaffold_4	3735462	3736161	4.77032	2.70968	3.25626		2.73822	1.44304	0.746694
	ppa014968m	scaffold_4	4741385	4744380	12.2651	3.03192	2.85966		0	0	0
	ppa026440m	scaffold_4	5576805	5580617	3.83665	2.34935	2.91063		0.433105	0.419296	0.423749
	ppa000615m	scaffold_4	6575076	6578483	2.43059	1.62688	2.60723		0.333318	0.440845	0.221608
	ppa003664m	scaffold_4	6819825	6823492	3.78056	2.08312	2.43318		0.692417	1.36152	0.612315
	ppa002549m	scaffold_4	8437717	8441846	2.53311	1.75218	2.06069		0.683084	0.723857	0.423875
	ppa015004m	scaffold_4	9393791	9395862	∞	18.1181	18.0641		6.3919	3.90105	0.245866
	ppa025449m	scaffold_4	9935720	9937835	10.5071	6.54747	10.9162		0.555818	0.848055	0.5238
	ppa001120m	scaffold_4	10716005	10721896	3.22292	2.01577	1.95399		0.570364	0.567911	0.463183
	ppa018069m	scaffold_4	11871007	11874471	2.78207	3.79715	3.01726		1.21971	0.992538	1.72418
	ppa001097m	scaffold_4	12533719	12540611	2.41996	2.49504	2.50025		0.248946	0.454275	0.507224
	ppa007877m	scaffold_4	12955036	12956409	∞	60.1549	5.60644		0	0	0
	ppa001104m	scaffold_4	13677287	13682161	2.35907	1.69302	2.17514		1.32316	0.672818	0.811484
	ppa002355m	scaffold_4	15716296	15721927	3.72547	2.84101	3.25		0.818774	0.801635	0.759891
	ppa000656m	scaffold_4	16699898	16707440	4.38987	4.48942	2.51624		0.452516	0.824122	0.810254
	ppa006784m	scaffold_4	17641260	17642831	1.87521	2.09654	2.17108		0.587344	1.37024	1.01003
	ppa001879m	scaffold_4	18668341	18672897	2.97949	2.20865	2.51636		1.20018	1.42907	0.568836
	ppa004471m	scaffold_4	19872425	19878277	2.39264	2.26564	2.06876		0.640943	1.00394	0.658933
	ppa000311m	scaffold_4	21478578	21487363	3.53911	2.38123	2.11456		1.52534	1.01767	1.17672
	ppa006857m	scaffold_4	22684500	22687159	∞	∞	∞		∞	∞	∞
	ppa020213m	scaffold_5	436755	438970	6.87965	14.3226	30.7019		0	0	0
	ppa003236m	scaffold_5	1049708	1051600	5.71422	5.83921	3.39		1.2228	2.77689	3.8412
	ppa014817m	scaffold_5	2041010	2042704	12.3404	4.51712	20.9796		1.73693	1.35689	5.238
	ppa007685m	scaffold_5	3239020	3242053	4.86634	2.00558	2.87868		0.93191	1.34488	0.777028
	ppa001173m	scaffold_5	5295136	5306363	4.20288	4.27901	2.83753		0.303384	0.525894	0.491884
	ppa007738m	scaffold_5	9817673	9819380	3.79582	4.61533	3.00961		0.903066	0.625276	2.00535
	ppa000836m	scaffold_5	10650619	10655953	6.85319	5.57827	7.57314		1.56599	1.66102	0.670087
	ppa001551m	scaffold_5	11565918	11569007	3.08281	3.9358	4.55142		1.70715	2.43109	1.80187
	ppa002964m	scaffold_5	11681270	11684855	1.9796	2.10166	1.99875		0.638871	0.738442	0.719383
	ppa018326m	scaffold_5	11803587	11806303	2.53721	2.37198	2.84419		0.458762	0.578181	0.421477
	ppa008032m	scaffold_5	12081594	12085416	1.71086	3.46049	2.25565		0.753086	1.79331	0.652225
	ppa001787m	scaffold_5	12885277	12890862	23.5476	9.20244	11.5349		1.77389	1.80918	0.683218
	ppa000784m	scaffold_5	12913317	12920035	4.87637	2.88181	3.83548		0.821513	0.788477	0.504689
	ppa005038m	scaffold_5	13258263	13261134	9.25219	12.1742	3.90562		1.75521	1.80918	1.45052
	ppa001062m	scaffold_5	13267042	13272728	2.96393	1.91551	2.35519		0.676564	0.768337	0.453524
	ppa008057m	scaffold_5	13685533	13686770	2.12912	5.56571	4.10285		0.214761	0.606184	1.25546
	ppa001621m	scaffold_5	13876711	13881769	1.71169	2.08851	4.86765		0.718416	1.18055	1.20642
	ppa007353m	scaffold_5	14147305	14148636	4.21379	3.42088	4.15755		1.21811	1.37729	1.458
	ppa019165m	scaffold_5	14596488	14603263	2.27818	1.77974	3.29296		0.388002	0.540095	0.330736
	ppa001397m	scaffold_5	14964555	14969625	2.89917	4.86271	3.37759		1.01874	1.68967	1.55031
	ppa020166m	scaffold_5	15864008	15865339	68.6245	40.8194	47.7275		1.50534	1.25997	1.5132
	ppa014805m	scaffold_5	16007614	16010244	7.00473	10.185	∞		1.38954	0.718352	1.0476
	ppa022955m	scaffold_5	16403484	16405948	1.93293	1.76822	1.99548		0.516795	0.583224	0.52514
	ppa002310m	scaffold_5	17682245	17686013	1.83671	1.72081	2.06569		1.18942	1.12776	0.882338
	ppa000543m	scaffold_5	17893842	17897363	3.52443	2.89805	2.48324		0.665602	0.515248	0.531208
	ppa001946m	scaffold_6	201788	204012	3.59486	3.4901	2.97206		1.88891	0.706882	1.24851
	ppa001447m	scaffold_6	311327	316958	2.31972	1.72898	2.18706		0.488046	0.580799	0.2748
	ppa006777m	scaffold_6	1453229	1454558	9.12987	43.4452	6.20861		0.40869	0.798169	0.317455
	ppa003415m	scaffold_6	1753952	1758714	3.27571	1.84903	2.09796		1.35667	1.26235	0.688294
	ppa005370m	scaffold_6	2021941	2024414	2.96821	4.6545	1.8202		1.2264	1.38874	1.03808
	ppa004913m	scaffold_6	2079255	2082024	6.5583	1.93776	2.73346		0.213427	0.498232	0.278177
	ppa023474m	scaffold_6	2135322	2138773	1.85284	1.79874	2.04679		0.540136	0.551653	0.843523
	ppa019748m	scaffold_6	2355939	2361045	24.8312	19.6936	4.5638		0	0	∞
	ppa005141m	scaffold_6	2626012	2630921	2.49353	2.12007	2.35202		0.877297	1.41382	1.41902
	ppa001027m	scaffold_6	2988208	2993736	3.13793	1.95762	1.83687		1.00939	0.919721	0.882552
	ppa014163m	scaffold_6	3279785	3280573	∞	16.9484	9.08265		∞	∞	13.6188
	ppa006295m	scaffold_6	3423091	3425234	2.83711	2.37396	2.23662		1.25547	0.862713	0.891759
	ppa003113m	scaffold_6	3882268	3885188	2.6361	2.54517	2.90266		0.518395	0.577617	0.713889
	ppa004676m	scaffold_6	4233609	4235099	2.35606	1.66612	2.83543		0.852842	0.584041	0.67325
	ppa014218m	scaffold_6	4236409	4236977	3.39292	4.38519	3.84549		0.454274	0.411912	3.56184
	ppa011993m	scaffold_6	4627193	4627935	6.39592	20.2903	12.427		0.0842148	0.452296	0.698401
	ppa023060m	scaffold_6	4857287	4858573	21.6709	31.9189	39.9125		2.64013	1.6113	2.48805
	ppa002403m	scaffold_6	5045619	5049721	4.57311	2.32732	1.84987		1.66944	0.906991	0.824342
	ppa000259m	scaffold_6	6028525	6036955	2.88187	1.67787	2.75321		0.342404	0.416318	0.288205
	ppa000554m	scaffold_6	6563450	6577829	2.03662	2.67634	2.20778		1.55428	1.21671	1.68392
	ppa005046m	scaffold_6	6966259	6973391	1.78448	2.18658	3.44644		1.31736	1.24204	1.06215
	ppa000761m	scaffold_6	7552134	7561758	4.96815	2.34043	3.03298		1.2458	0.860465	0.900417
	ppa001201m	scaffold_6	8192136	8199559	5.14952	3.61834	2.87083		1.83474	0.715259	0.694994
	ppa001257m	scaffold_6	8225577	8230643	2.82908	2.18637	2.02171		1.51037	1.71448	1.43788
	ppa003495m	scaffold_6	9152744	9160050	3.2839	2.94864	3.35234		0.82087	0.68463	0.648887
	ppa000372m	scaffold_6	9989308	9998430	2.21237	1.85503	2.797		0.624197	0.653803	0.555927
	ppa008176m	scaffold_6	14077285	14079981	∞	135.587	24.2204		∞	∞	∞
	ppa005550m	scaffold_6	16360780	16364582	3.41116	3.40264	4.33168		1.44545	1.63187	1.50489
	ppa002282m	scaffold_6	16989269	16994051	7.44658	2.58861	1.90745		2.11167	0.966344	0.447316
	ppa008234m	scaffold_6	17044062	17045391	2.43401	2.64665	2.36312		1.05966	0.807728	1.68656
	ppa008698m	scaffold_6	18058388	18059980	10.2335	4.54504	4.87137		2.90541	1.24834	0.31428
	ppa001144m	scaffold_6	18118994	18122533	9.24844	7.01599	∞		0.521079	0.239451	0.142855
	ppa007587m	scaffold_6	18436743	18437831	9.76744	4.61812	3.27878		0.561731	0.318282	0.686359
	ppa008450m	scaffold_6	21394694	21397139	1.77378	2.8103	4.15244		0.231188	0.578643	0.770927
	ppa000169m	scaffold_6	22145155	22152416	2.73816	2.19102	2.00518		0.572165	0.674511	0.667894
	ppa012382m	scaffold_6	22155179	22157999	2.30274	4.156	1.8096		1.30189	1.09922	1.96303
	ppa010102m	scaffold_6	22411719	22413076	60.7989	7.14361	14.7662		1.85273	0.126222	0.0735159
	ppa016188m	scaffold_6	24380754	24383799	3.8526	4.47144	4.15124		1.87115	1.75728	1.90986
	ppa009728m	scaffold_6	24811837	24813365	2.7653	2.50645	2.40063		1.65544	0.909303	1.27966
	ppa001156m	scaffold_6	24953474	24957875	1.69	1.67715	2.12841		0.476779	0.48331	0.826588
	ppa001789m	scaffold_6	25713238	25716412	2.4849	2.01833	2.08419		0.972287	0.601708	1.30686
	ppa000487m	scaffold_6	26344565	26353222	2.42273	1.5475	1.9266		0.758753	0.674837	0.441924
	ppa025537m	scaffold_6	27260850	27263286	3.1869	1.76822	3.22048		2.00161	1.68393	0.76132
	ppa014332m	scaffold_6	27339343	27340526	4.11773	3.87358	4.40163		0.6745	0.436398	0.501861
	ppa008932m	scaffold_6	27532419	27533673	3.25175	2.09745	1.8065		1.51832	0.967921	0.679555
	ppa001819m	scaffold_6	27815435	27817720	7.40757	4.36076	3.02243		1.56599	0.64226	0.97868
	ppa006691m	scaffold_6	27859144	27860343	3.49061	3.49568	2.13579		1.33364	0.989521	1.82239
	ppa006220m	scaffold_6	27894438	27897211	2.50449	2.65935	2.05289		0.840344	0.865953	0.923926
	ppa001972m	scaffold_6	28014169	28019381	2.61899	2.33123	1.83492		1.38263	0.827371	0.796655
	ppa001825m	scaffold_6	28318710	28322592	5.12446	2.23244	2.39273		2.10787	0.88001	0.951881
	ppa017605m	scaffold_6	28523098	28525492	17.2565	∞	22.003		1.38954	3.39222	∞
	ppa002496m	scaffold_6	28652156	28655388	1.75392	1.77406	2.82758		0.527512	0.408311	0.681772
	ppa000459m	scaffold_7	2021267	2027544	2.32634	1.68701	2.80649		0.546148	0.545977	0.457108
	ppa002338m	scaffold_7	3525558	3528654	3.95206	6.26873	3.72369		0.608901	0.394915	0.60083
	ppa010499m	scaffold_7	8230051	8232637	5.46265	4.20683	2.09034		1.52142	1.01848	1.45682
	ppa010959m	scaffold_7	9933049	9934144	8.52018	7.75105	7.63399		2.08432	4.07066	0.31428
	ppa020499m	scaffold_7	10059877	10061632	∞	∞	∞		∞	1.35689	∞
	ppa007424m	scaffold_7	11921952	11923760	15.8274	4.02077	18.387		2.28602	1.64765	0.188126
	ppa004785m	scaffold_7	14110631	14114139	1.76443	2.04757	2.76774		0.982997	1.11582	1.2665
	ppa010319m	scaffold_7	14289138	14290128	2.23034	2.06369	2.39189		1.42463	1.47299	1.80223
	ppa024278m	scaffold_7	14554664	14557089	3.46953	3.3262	2.92267		0.444654	0.580044	0.792779
	ppa001273m	scaffold_7	14593867	14600413	1.98722	1.75824	2.26138		0.381004	0.410864	0.456647
	ppa024433m	scaffold_7	14826588	14827895	∞	13.6065	29.1668		∞	1.69611	0.374143
	ppa002623m	scaffold_7	14918328	14925020	2.03179	1.71946	2.68495		0.962189	0.824216	0.626229
	ppa004123m	scaffold_7	14944296	14948721	4.04784	3.68888	3.35028		1.49798	1.29774	1.09763
	ppa014729m	scaffold_7	15055407	15056864	11.2869	39.785	10.965		0.16843	0.603061	0.322339
	ppa001465m	scaffold_7	15128357	15134875	1.89493	1.98057	2.37025		0.425753	0.894759	0.49267
	ppa007568m	scaffold_7	15547225	15551449	2.0318	2.35781	2.48893		1.02968	1.04499	1.32471
	ppa002130m	scaffold_7	15688781	15692963	3.81797	2.6632	2.05122		1.53451	1.61783	1.42081
	ppa000297m	scaffold_7	15739207	15744805	6.20363	6.21483	2.63667		1.28585	0.695265	0.738082
	ppa008024m	scaffold_7	16607379	16611066	2.13426	2.96	1.94848		0.534209	1.05932	1.16183
	ppa003675m	scaffold_7	16615545	16617805	13.1615	5.65868	6.47385		1.637	0.720323	0.474177
	ppa015725m	scaffold_7	16990135	16992126	7.73961	4.7742	6.57898		2.58058	1.10247	1.0088
	ppa009997m	scaffold_7	17137970	17139156	36.5195	86.8904	10.3477		0.794025	∞	0.1746
	ppa001543m	scaffold_7	17811596	17814012	2.67149	2.0324	2.49959		0.767906	0.577107	0.736389
	ppa016147m	scaffold_7	17942252	17944322	5.51328	4.40754	3.45322		1.3295	0.503152	1.00233
	ppa003594m	scaffold_7	18133136	18137668	2.80277	1.89664	1.92756		1.4271	0.847259	1.05554
	ppa007189m	scaffold_7	18223854	18225877	2.39713	2.19515	2.09374		1.17617	0.817751	1.05695
	ppa006181m	scaffold_7	18232006	18233754	6.26353	4.04576	3.82378		1.73224	1.26119	1.5401
	ppa004926m	scaffold_7	18705895	18708483	1.84006	1.7587	1.87695		0.93527	1.60082	1.15181
	ppa000474m	scaffold_7	19294823	19298370	1.96318	1.66982	1.99714		0.382339	0.358625	0.298678
	ppa009552m	scaffold_7	19778850	19779956	6.49598	4.42289	2.1659		1.36183	0.867601	0.914657
	ppa007474m	scaffold_7	20207325	20208672	6.61211	3.20752	3.16157		2.23871	2.00083	2.07139
	ppa005499m	scaffold_7	20802948	20804391	3.01925	8.75724	21.9007		0.290125	2.86454	0.33174
	ppa002326m	scaffold_7	21596619	21598897	3.12401	2.39506	1.9938		0.684987	0.680876	0.570678
	ppa001968m	scaffold_7	21943067	21945368	4.9676	3.22743	2.39752		1.18909	0.728699	0.884867
	ppa005203m	scaffold_7	22518154	22519699	6.55478	3.9459	3.25023		2.28418	0.919924	1.12243
	ppa002517m	scaffold_8	117620	119867	3.29555	1.62637	2.03694		1.42517	1.28789	1.12819
	ppa018814m	scaffold_8	867799	870733	2.61461	2.45857	2.06601		1.93181	0.277961	0.583993
	ppa002848m	scaffold_8	2596792	2600931	7.98149	6.26766	4.60252		0.450797	0.373606	0.92555
	ppa012821m	scaffold_8	2798301	2799216	10.5345	5.39022	3.89336		0.0757933	0.0701838	0.149657
	ppa009802m	scaffold_8	2943720	2944596	3.82251	3.4647	4.81376		1.129	1.00797	1.36188
	ppa023162m	scaffold_8	3121747	3124865	5.63054	5.0815	1.94194		2.02337	0.582024	1.34808
	ppa015297m	scaffold_8	4446676	4448311	4.288	2.88672	8.86944		0.440022	0.572908	0.375555
	ppa003580m	scaffold_8	5215301	5219312	2.73585	2.1294	2.60897		1.07052	1.05432	0.487231
	ppa005819m	scaffold_8	5377794	5379263	2.40238	1.89666	2.12964		1.31808	0.527502	0.925009
	ppa000339m	scaffold_8	8519548	8523359	2.52994	1.90228	3.16121		0.532884	0.647308	0.43835
	ppa006716m	scaffold_8	9725376	9728579	10.9438	9.28288	6.74107		0.467767	0.636334	0.662668
	ppa012723m	scaffold_8	13082337	13083459	5.59477	4.8666	2.05983		0.555818	0.190999	0.170457
	ppa002777m	scaffold_8	14229409	14233844	3.93821	3.3993	5.55834		0.837567	1.06656	1.02126
	ppa007374m	scaffold_8	15249947	15251989	207.88	29.9762	24.0963		0.555818	1.35689	1.3968
	ppa007343m	scaffold_8	15254677	15256888	∞	∞	11.0868		∞	∞	0
	ppa007168m	scaffold_8	16214960	16217451	2.58921	1.713	2.21227		1.33889	1.32439	0.837738
	ppa004408m	scaffold_8	16346085	16349144	3.13495	3.05377	2.23802		1.01816	0.925255	1.62378
	ppa000466m	scaffold_8	16542279	16548069	1.95614	1.68682	2.43057		0.408165	0.458984	0.398567
	ppa000136m	scaffold_8	17438730	17448112	2.05419	2.03941	2.29826		1.3334	1.40769	1.70749
	ppa002636m	scaffold_8	17753805	17756170	1.71862	1.87505	1.91068		0.540841	0.52603	0.387632
	ppa000065m	scaffold_8	18290796	18304316	2.07612	1.62961	2.82856		0.661469	0.902503	0.849885
	ppa009399m	scaffold_8	18441724	18444201	7.28383	5.02329	4.58633		1.04216	1.01767	1.46664
	ppa007686m	scaffold_8	18460719	18462408	2.87073	2.61574	2.86033		0.701617	1.36689	1.70443
	ppa002833m	scaffold_8	18909351	18912653	1.92364	1.76686	2.36968		0.863771	1.06241	0.968636
	ppa003951m	scaffold_8	19453116	19456249	2.38781	2.01618	2.12856		0.617201	0.52331	0.431781
	ppa000727m	scaffold_8	20007221	20010286	2.29308	2.46102	5.00119		0.357199	0.644787	0.355715
	ppa003477m	scaffold_8	20300066	20304590	2.09492	2.03368	1.89646		1.14288	0.738189	0.879858
	ppa006327m	scaffold_8	20307988	20309714	2.15828	1.93869	2.42644		0.908548	0.848055	0.785701
	ppa007311m	scaffold_8	20461163	20462459	8.44764	2.56043	2.30401		1.36381	1.61607	0.933157
	ppa000261m	scaffold_8	20537302	20545825	3.22288	2.41863	3.31548		0.750646	0.775006	0.51464
	ppa018798m	scaffold_8	20762261	20764341	14.8177	4.12903	3.55964		2.17695	1.0629	0.683851
Down-regulated	ppa002982m	scaffold_1	333005	340422	0.205979	0.231531	0.407464		0.590445	0.52614	0.745085
	ppa007183m	scaffold_1	1737127	1739669	0.351364	0.29784	0.364351		1.03879	0.999812	0.881588
	ppa009912m	scaffold_1	2217188	2220431	0.0657121	0.113286	0.181362		0.477656	0.916022	2.9682
	ppa007487m	scaffold_1	2510063	2512298	0.13214	0.0710211	0.11659		2.24029	1.05092	1.92466
	ppa025097m	scaffold_1	5028623	5037496	0.0808848	0.103874	0.140044		0.472046	0.735412	0.923971
	ppa007250m	scaffold_1	5068978	5077218	0.0119795	0.0313062	0.0229977		0.646746	2.44724	7.55769
	ppa001844m	scaffold_1	5371600	5382735	0.163355	0.263047	0.163898		0.429777	0.804082	0.596172
	ppa012792m	scaffold_1	9047449	9048050	0.125444	0.0781324	0.12142		0.685678	0.886563	0.578251
	ppa012629m	scaffold_1	9558351	9559241	0.249144	0.0870493	0.152845		2.17639	0.47003	0.702518
	ppa005599m	scaffold_1	9620826	9623551	0.198708	0.125346	0.235105		0.508071	0.962578	1.44918
	ppa019851m	scaffold_1	10289109	10290490	0.0697351	0.0686486	0.309578		0.44371	1.49509	0.719218
	ppa013419m	scaffold_1	10298810	10299486	0.259862	0.18017	0.173685		0.430311	1.02568	1.09912
	ppa002446m	scaffold_1	10881087	10884896	0.129146	0.196824	0.429969		0.582124	2.11334	3.10118
	ppa012996m	scaffold_1	11764211	11764922	0.151126	0.220234	0.391995		0.758775	0.923359	0.802834
	ppa008743m	scaffold_1	14605177	14607810	0.202055	0.267563	0.229523		0.478978	1.09062	1.43575
	ppb015435m	scaffold_1	15054056	15054472	0.253262	0.225659	0.256148		1.05238	1.31131	1.79969
	ppb015435m	scaffold_1	15054056	15054472	0.253262	0.225659	0.256148		1.05238	1.31131	1.79969
	ppa022180m	scaffold_1	18199534	18200922	0.24246	0.144976	0.211989		0.683193	0.544601	1.1773
	ppa004316m	scaffold_1	20075364	20080348	0.262635	0.338235	0.419		1.01459	1.17032	0.855437
	ppa010053m	scaffold_1	21496338	21497429	0.226429	0.20935	0.287392		1.15134	1.04468	2.39845
	ppa008224m	scaffold_1	21960459	21963158	0.315927	0.185942	0.243771		0.850741	0.517731	0.838081
	ppa004878m	scaffold_1	22037285	22042669	0.231527	0.286452	0.229977		0.889675	0.895361	1.08682
	ppa011206m	scaffold_1	22457581	22459698	0.0362997	0.0502547	0.0548248		0.906948	1.39529	2.59519
	ppa013598m	scaffold_1	24693222	24694040	0.0705236	0.139247	0.126793		0.493805	0.402387	1.0476
	ppa012746m	scaffold_1	25277784	25278502	0.208988	0.319507	0.345111		0.803996	1.0097	1.05354
	ppa004036m	scaffold_1	25613310	25618547	0.181393	0.337178	0.392013		0.500307	0.916466	1.63796
	ppa001373m	scaffold_1	25652971	25658468	0.200173	0.212529	0.202915		0.729319	0.857457	1.05875
	ppa020820m	scaffold_1	26436482	26438398	0.0233775	0.00463514	0.010234		0.347386	0.452296	0.3492
	ppa009498m	scaffold_1	26863556	26865405	0.117329	0.10546	0.196875		0.629005	0.86962	1.39555
	ppa012222m	scaffold_1	26934910	26936421	0.019263	0.0232888	0.021101		0.873837	0.919668	1.0307
	ppa010379m	scaffold_1	27209427	27211285	0.035039	0.111939	0.133603		0.626588	2.29594	5.66874
	ppa004634m	scaffold_1	27340210	27342540	0.149642	0.151126	0.16802		0.694772	0.689328	1.026
	ppa006089m	scaffold_1	27693525	27696692	0.156541	0.300092	0.266762		0.464041	0.891386	1.88568
	ppa011545m	scaffold_1	27702566	27704579	0.222481	0.374657	0.364013		0.642105	0.524145	0.930504
	ppa007149m	scaffold_1	28255209	28257588	0.109865	0.212187	0.119812		0.745433	0.589702	0.980935
	ppa014171m	scaffold_1	28721397	28722529	0.148086	0.212187	0.380445		0.94216	0.615866	0.565932
	ppa010397m	scaffold_1	28955859	28956994	0.240133	0.174111	0.429671		1.2409	1.63067	1.29724
	ppa008175m	scaffold_1	29594281	29596625	0.314498	0.258939	0.33417		1.04832	1.0779	2.05491
	ppa017730m	scaffold_1	29607004	29607420	0.0345078	0.133233	0.169001		0.859633	1.29481	2.185
	ppa000453m	scaffold_1	30961538	30971296	0.167588	0.213825	0.343104		0.543926	0.708565	0.697459
	ppa001640m	scaffold_1	31272688	31282208	0.265697	0.28032	0.426693		0.473361	0.5451	0.815288
	ppa006932m	scaffold_1	32073073	32075535	0.145053	0.21619	0.248598		0.435983	3.54574	5.35773
	ppa005590m	scaffold_1	32217571	32220443	0.127463	0.195907	0.378212		0.979261	3.11376	2.99484
	ppa004821m	scaffold_1	32274142	32277342	0.192818	0.28266	0.315483		0.585914	0.838887	0.863563
	ppa004135m	scaffold_1	33121247	33125500	0.284889	0.195609	0.353102		1.99479	2.97313	2.38805
	ppa004247m	scaffold_1	33261342	33265061	0.325114	0.193385	0.24716		0.637607	0.690346	0.584239
	ppa011104m	scaffold_1	33456951	33460229	0.0441444	0.0739664	0.0852831		0.505289	0.854732	1.78315
	ppa011795m	scaffold_1	33868268	33869325	0.210859	0.152055	0.252456		3.3112	3.55037	12.7088
	ppa005834m	scaffold_1	34474219	34477466	0.22601	0.31828	0.264759		1.34868	1.53085	2.1112
	ppa006908m	scaffold_1	34533552	34538244	0.068197	0.100509	0.106433		0.730938	1.12294	0.944316
	ppa007806m	scaffold_1	34762967	34764886	0.128197	0.209155	0.213983		0.491992	0.480429	0.833575
	ppa009209m	scaffold_1	34952993	34954399	0.0697363	0.0897278	0.0920884		0.805282	1.41427	3.42926
	ppa011761m	scaffold_1	35481546	35483352	0.01837	0.0506649	0.0743249		0.983994	1.14565	1.83629
	ppa014256m	scaffold_1	35635071	35635571	0.181727	0.15696	0.181937		1.53185	0.993242	2.30977
	ppa006694m	scaffold_1	36146360	36148912	0.133414	0.315744	0.231449		0.921159	1.20515	3.09042
	ppa013983m	scaffold_1	36283385	36284013	0.0225035	0.0157175	0.0227422		1.39863	0.967411	1.68053
	ppa021028m	scaffold_1	37376898	37379922	0.0493418	0.101579	0.0938896		0.80166	0.978525	3.02193
	ppa012147m	scaffold_1	37394498	37396713	0.20607	0.243339	0.421264		0.637794	0.770606	0.587266
	ppa011392m	scaffold_1	39729066	39730055	0.231156	0.297612	0.297716		0.703718	1.03299	2.33239
	ppa002255m	scaffold_1	40342720	40348397	0.113358	0.103322	0.161296		0.637194	1.27256	1.26016
	ppa000403m	scaffold_1	40374469	40385919	0.101481	0.1382	0.171868		0.536183	0.9445	1.11014
	ppa011984m	scaffold_1	40441554	40443347	0.159558	0.271635	0.217885		0.653557	0.666436	1.68527
	ppa012675m	scaffold_1	41210498	41212111	0.228306	0.230442	0.389429		0.77502	3.97259	1.52705
	ppa009049m	scaffold_1	41399597	41402171	0.211682	0.215512	0.37787		0.729185	1.24567	1.43587
	ppa008008m	scaffold_1	41833632	41837081	0	0	0		0.699313	0.967411	0.949003
	ppa001639m	scaffold_1	41906067	41917841	0.105454	0.146149	0.18523		0.418141	0.954615	0.628012
	ppa002259m	scaffold_1	42055393	42060502	0.137896	0.0862008	0.0723052		1.53067	0.529976	1.74807
	ppa003591m	scaffold_1	42423731	42431010	0.309785	0.342963	0.388185		0.683076	0.655979	0.864123
	ppa024829m	scaffold_1	42650517	42651023	0.0927729	0.157352	0.211406		1.65849	1.46583	2.34917
	ppa011519m	scaffold_1	42780998	42782521	0.0854111	0.107488	0.122186		0.84099	1.08403	4.79734
	ppa020513m	scaffold_1	46197058	46197580	0.331939	0.248061	0.432711		0.506335	0.667073	0.635785
	ppa023811m	scaffold_10	123786	126357	0.360208	0.300247	0.419177		0.63258	0.954648	0.909624
	ppa001793m	scaffold_2	255345	258304	0.0254191	0.0522549	0.040349		0.487432	0.649368	2.10568
	ppa001555m	scaffold_2	259489	269322	0.0854146	0.0932634	0.195376		0.49678	0.541186	0.573686
	ppa007145m	scaffold_2	433631	438127	0.259233	0.337766	0.268094		0.74109	1.01159	1.14084
	ppa004008m	scaffold_2	1120070	1127447	0.224295	0.328755	0.424335		0.945328	1.32619	1.99367
	ppa000508m	scaffold_2	2104602	2115599	0.181124	0.100822	0.134866		0.842148	0.709484	0.855184
	ppa024567m	scaffold_2	2115851	2123681	0.177855	0.0808659	0.164249		0.771969	0.492887	0.645261
	ppa000533m	scaffold_2	2839196	2857544	0.272044	0.346991	0.415847		0.578977	0.79944	0.95471
	ppa003230m	scaffold_2	5876604	5881811	0.342405	0.290196	0.327065		0.856568	0.548443	0.930435
	ppa007461m	scaffold_2	8955580	8957903	0.0683086	0.0680004	0.0695794		4.48785	10.8099	19.6374
	ppa001634m	scaffold_2	10103691	10107227	0.0459598	0.0902727	0.13244		0.485389	0.646105	0.749446
	ppa007299m	scaffold_2	12344626	12351042	0.10469	0.17792	0.163308		0.60301	0.737207	0.917316
	ppa011130m	scaffold_2	13708533	13709230	0.284226	0.338505	0.263301		1.09468	1.22491	3.27513
	ppa004847m	scaffold_2	14054461	14059964	0.108552	0.118458	0.182552		0.588315	0.874069	0.585096
	ppa006212m	scaffold_2	15432586	15437562	0.33609	0.299156	0.415044		0.500236	0.626256	0.532249
	ppa009980m	scaffold_2	15563291	15568548	0.173466	0.36792	0.378702		0.439361	0.942441	1.19111
	ppa008527m	scaffold_2	16595457	16597472	0.300669	0.168335	0.25162		0.51827	0.647868	0.826277
	ppa002331m	scaffold_2	16648952	16653435	0.118994	0.117625	0.0874259		0.630231	1.02383	0.736872
	ppa010506m	scaffold_2	17730849	17734104	0.134706	0.278616	0.402648		0.494017	1.81159	2.13779
	ppa010127m	scaffold_2	18555695	18557565	0.112308	0.304089	0.186751		0.699106	0.861855	2.28396
	ppa021923m	scaffold_2	18901240	18904207	0.168845	0.144482	0.121959		1.22921	0.821274	1.66171
	ppa000096m	scaffold_2	19258835	19269794	0.335333	0.167884	0.329685		0.781619	2.08223	1.60761
	ppa004680m	scaffold_2	19738223	19739713	0.0137436	0.0169298	0.0348094		0.804185	0.52079	7.33321
	ppa015890m	scaffold_2	19794497	19797009	0	0	0		0.602136	0.860465	1.81584
	ppa000905m	scaffold_2	20448745	20459037	0.119894	0.118124	0.152556		0.605224	0.820833	0.611101
	ppa001357m	scaffold_2	22479863	22487403	0.219806	0.224668	0.379996		0.50071	1.17597	0.708178
	ppa006379m	scaffold_2	22605349	22607491	0.286602	0.241352	0.293317		1.09907	0.646137	0.590911
	ppa005447m	scaffold_2	22621367	22622891	0.151953	0.0959761	0.271513		0.951232	0.623435	0.466617
	ppa005977m	scaffold_2	23546080	23551046	0.203626	0.337996	0.208857		0.480903	1.45172	0.840615
	ppa003263m	scaffold_2	23569948	23574009	0.06533	0.140713	0.0754082		2.16448	8.24309	5.65704
	ppa002825m	scaffold_2	24687060	24692386	0.0738613	0.098437	0.110439		0.922123	1.67446	1.96003
	ppa005698m	scaffold_2	25047467	25049891	0.125797	0.102723	0.287168		0.766241	0.960395	2.14103
	ppa001960m	scaffold_3	830184	836436	0.163033	0.168883	0.218101		0.493554	0.395505	0.740153
	ppa001806m	scaffold_3	1055534	1062876	0.103395	0.170198	0.160586		0.452129	0.811967	1.04297
	ppa001661m	scaffold_3	1532379	1535033	0.0528936	0.0435388	0.118364		0.449541	0.544651	1.03925
	ppa008193m	scaffold_3	1671128	1673802	0.123295	0.256637	0.415469		0.833438	1.31805	1.37223
	ppa002885m	scaffold_3	1914731	1919868	0.349565	0.340573	0.346719		0.821644	0.627676	2.4097
	ppa026399m	scaffold_3	2640531	2646949	0.300985	0.260885	0.26651		0.96126	0.509463	0.462042
	ppa002771m	scaffold_3	3295360	3300818	0.154351	0.17829	0.205288		0.430097	0.555319	0.693173
	ppa002226m	scaffold_3	4144876	4150268	0.144527	0.244476	0.244325		0.831408	2.16241	2.79732
	ppa014982m	scaffold_3	5204560	5207321	0.0331794	0.0668388	0.0804919		0.434233	1.25638	2.425
	ppa006603m	scaffold_3	5871937	5875703	0.17931	0.174173	0.216265		0.912285	0.541752	0.816902
	ppa001776m	scaffold_3	5988001	5994318	0.0863734	0.0884445	0.240318		0.78056	1.17928	0.869462
	ppa010796m	scaffold_3	6662580	6663950	0.225572	0.354655	0.334534		2.52312	1.05877	3.86253
	ppa012662m	scaffold_3	10949230	10949982	0.221902	0.149095	0.157188		0.491385	1.04005	0.77925
	ppa007069m	scaffold_3	12579614	12589028	0.266538	0.291894	0.383368		1.40783	1.94926	2.19199
	ppa003544m	scaffold_3	15312801	15314771	0.140315	0.222567	0.356538		0.485747	1.40143	1.23123
	ppa006798m	scaffold_3	15957988	15960982	0.0922166	0.116919	0.141701		0.555818	0.911342	1.3095
	ppa004799m	scaffold_3	16402253	16406475	0.0371036	0.0924515	0.134799		0.502099	1.32985	5.76547
	ppa001451m	scaffold_3	16501083	16507222	0.191378	0.161588	0.27457		0.706628	0.724646	0.563511
	ppa003877m	scaffold_3	16508775	16512042	0.0300515	0.0858283	0.151614		0.425192	0.812457	0.615862
	ppa004777m	scaffold_3	20370089	20375371	0.191183	0.26365	0.362351		0.56498	1.11566	1.55045
	ppa008661m	scaffold_3	20441008	20443061	0.297695	0.327012	0.389149		0.441989	0.573991	0.665711
	ppa002085m	scaffold_3	20472917	20475431	0.225336	0.136406	0.10147		0.618347	0.594892	1.02458
	ppa002656m	scaffold_3	20478117	20481812	0.0939878	0.147438	0.0533284		1.91314	3.43745	2.51955
	ppa006497m	scaffold_3	20581683	20585338	0.113113	0.190968	0.269805		0.490949	0.944367	1.02178
	ppa007107m	scaffold_3	20922701	20924222	0.0722363	0.100509	0.0412106		1.22038	0.913638	1.2448
	ppa007434m	scaffold_3	20985089	20987926	0.260398	0.226809	0.216719		0.700623	0.507376	0.808053
	ppa000717m	scaffold_3	21767347	21775433	0.345478	0.371139	0.437462		0.595519	0.815205	0.982934
	ppa008181m	scaffold_4	197116	200967	0.112259	0.096604	0.177423		1.15065	1.33155	1.19904
	ppa006512m	scaffold_4	855911	858863	0.169504	0.249499	0.328126		0.757933	1.7972	2.38996
	ppa012753m	scaffold_4	1844391	1845515	0.220906	0.149779	0.186072		1.3961	1.74107	1.97468
	ppa011477m	scaffold_4	2839646	2842103	0.130972	0.17607	0.177389		0.458618	0.400491	0.762927
	ppa010914m	scaffold_4	3642539	3644481	0.225164	0.266847	0.213996		0.903652	1.09947	1.3858
	ppa007323m	scaffold_4	3677043	3678244	0.155014	0.209089	0.134069		0.880045	0.68749	1.95781
	ppa009139m	scaffold_4	3795938	3798142	0.302528	0.139663	0.106468		1.57754	0.765729	0.596422
	ppa005228m	scaffold_4	3802154	3804701	0.27241	0.374088	0.43426		0.944391	1.67399	1.50035
	ppa006568m	scaffold_4	4990790	4992330	0.0680672	0.0822842	0.132765		0.950575	1.52397	0.729926
	ppa001626m	scaffold_4	5406436	5411151	0.221697	0.219644	0.206979		0.546598	0.513083	0.504063
	ppa007341m	scaffold_4	6928319	6933075	0.166998	0.160071	0.309902		0.522172	0.607296	0.640349
	ppa009492m	scaffold_4	7154202	7158987	0.0867904	0.148067	0.17429		0.543491	1.18932	1.63022
	ppa005031m	scaffold_4	7403471	7407463	0.114384	0.149233	0.145671		0.919644	1.21836	1.75804
	ppa012150m	scaffold_4	8645958	8646651	0.136173	0.133975	0.181617		0.757224	0.519545	1.06592
	ppa010274m	scaffold_4	8971051	8974622	0.185771	0.237568	0.251022		0.823889	1.31756	2.50676
	ppa000854m	scaffold_4	9063942	9070864	0.281316	0.358255	0.353619		0.550068	0.45547	0.768955
	ppa006706m	scaffold_4	9163880	9168413	0.355119	0.371075	0.376316		1.28356	1.11204	1.91913
	ppa006724m	scaffold_4	10619609	10622878	0.217661	0.347214	0.35404		0.776228	0.796434	1.02855
	ppa002333m	scaffold_4	11487015	11492289	0	0	0		0.445956	0.769233	0.746456
	ppa011879m	scaffold_4	12440571	12443355	0.166998	0.311046	0.215716		0.556619	0.823613	1.69322
	ppa010545m	scaffold_4	18096589	18099550	0.171148	0.25404	0.186657		0.57848	0.926888	1.66586
	ppa006726m	scaffold_4	18113925	18115189	0.0793679	0.137258	0.324415		0.564311	2.70985	6.29471
	ppa002413m	scaffold_4	19605657	19608567	0.0483122	0.119955	0.142933		0.667936	0.761762	1.75121
	ppa001804m	scaffold_4	20050227	20058384	0.253956	0.382881	0.270899		0.551958	0.752073	1.42673
	ppa025466m	scaffold_4	20868892	20875972	0.173645	0.189703	0.208857		0.747591	0.94571	1.30242
	ppa007187m	scaffold_4	21141095	21142759	0.0338185	0.0582219	0.0775301		1.17673	0.524887	1.02578
	ppa012362m	scaffold_4	25691145	25692421	0.329701	0.321739	0.346346		0.42214	0.522438	0.925488
	ppa011177m	scaffold_5	618201	619319	0.259069	0.296076	0.389958		0.497254	0.63879	0.535796
	ppa000374m	scaffold_5	1137308	1152274	0.0212197	0.0192794	0.0230933		0.598974	0.769222	0.812837
	ppa001305m	scaffold_5	3610819	3617180	0.315003	0.260907	0.379551		0.861424	0.982205	0.837624
	ppa009969m	scaffold_5	3877895	3879217	0.144777	0.174442	0.141931		1.23009	1.48024	1.43216
	ppa002576m	scaffold_5	4732208	4734298	0.113928	0.164321	0.195184		0.883569	0.81205	1.61275
	ppa018329m	scaffold_5	4952666	4955990	0.0359385	0.0578691	0.0629783		0.321789	0.403399	0.698401
	ppa000222m	scaffold_5	5240444	5257538	0.171033	0.181029	0.160595		0.918002	0.680303	1.00901
	ppa020028m	scaffold_5	5431548	5434722	0.258463	0.160173	0.173173		0.620944	0.483796	0.63259
	ppa013350m	scaffold_5	5685773	5687860	0.264643	0.332322	0.379432		1.11882	0.906083	0.892278
	ppa014697m	scaffold_5	5838465	5839015	0.00557379	0.0117881	0.0158666		0.378038	0.517576	0.43068
	ppb010066m	scaffold_5	6373079	6374100	0.0232092	0.0348912	0.0593637		0.687862	2.75847	8.20532
	ppa010228m	scaffold_5	6430924	6432391	0.20467	0.0504108	0.0816796		0.649213	0.631368	1.45642
	ppa013028m	scaffold_5	6505985	6508109	0.323308	0.355525	0.333716		0.982945	0.717336	1.01896
	ppa012402m	scaffold_5	8739616	8740492	0.191463	0.0993936	0.0997291		3.22715	2.94826	6.77197
	ppa013010m	scaffold_5	8752881	8753624	0.268825	0.108113	0.0614053		3.49495	1.38136	3.25134
	ppa005786m	scaffold_5	10293127	10296811	0.131631	0.126285	0.146968		0.79863	0.512858	0.943899
	ppa005343m	scaffold_5	12636946	12638591	0.0459519	0.0193287	0.027074		1.15795	0.599729	2.619
	ppa009422m	scaffold_5	13462086	13463736	0.0621599	0.0638801	0.108025		2.57036	0.651246	2.59492
	ppa004728m	scaffold_5	13795853	13799765	0.0644656	0.176645	0.250766		0.674707	1.08956	2.08744
	ppa008954m	scaffold_5	14105146	14109410	0.170637	0.264417	0.274942		0.756906	0.882636	1.55976
	ppa023699m	scaffold_5	14222861	14225884	0.208876	0.276098	0.228834		0.479724	1.07808	0.482229
	ppa009368m	scaffold_5	14833765	14834869	0.149972	0.201019	0.205823		0.463181	0.441197	0.451405
	ppa012063m	scaffold_5	14969762	14971262	0.334027	0.326903	0.341952		1.13616	0.4727	0.865049
	ppa003256m	scaffold_5	15510126	15514084	0.155135	0.22325	0.229456		0.513781	0.70121	1.05791
	ppa024172m	scaffold_5	16573451	16576703	0.180265	0.225147	0.320536		0.553463	1.22799	1.66718
	ppa006717m	scaffold_5	16874124	16876663	0.143284	0.261862	0.180859		0.678507	0.628907	1.43615
	ppa011909m	scaffold_5	17182887	17184270	0.231597	0.269149	0.280933		0.459136	0.593475	0.811623
	ppa009266m	scaffold_5	17634512	17636319	0.0372592	0.0748894	0.1204		0.662268	0.834614	2.08243
	ppa000357m	scaffold_5	17784562	17796466	0.129655	0.134349	0.184872		0.780547	0.904592	1.24617
	ppa022781m	scaffold_5	17809862	17812284	0.219637	0.222247	0.142432		0.893279	0.515441	0.625354
	ppa001886m	scaffold_5	18271378	18275517	0.353764	0.311306	0.383387		0.808439	0.847887	0.580675
	ppa004595m	scaffold_6	25196	28843	0.331645	0.330919	0.420754		0.541381	0.941799	0.742394
	ppa011595m	scaffold_6	117105	118960	0.262948	0.36939	0.381972		0.780402	1.15278	1.53317
	ppa004732m	scaffold_6	781843	785114	0.0314071	0.0698663	0.0780557		0.463181	0.980721	0.813562
	ppa006284m	scaffold_6	960156	963620	0.115022	0.144251	0.237467		0.813643	0.623222	2.32039
	ppa012275m	scaffold_6	1656650	1657777	0.0222952	0.0156531	0.0113711		1.87054	0.688276	3.6666
	ppa000767m	scaffold_6	1743566	1752563	0.228292	0.239973	0.413714		0.578719	0.631189	0.730975
	ppa006097m	scaffold_6	2145501	2148236	0.0799074	0.182453	0.210287		1.02795	3.25326	5.34545
	ppa005467m	scaffold_6	2694087	2696430	0.28677	0.128942	0.349159		0.526619	0.585665	0.95108
	ppa012060m	scaffold_6	4457041	4458119	0.303432	0.272811	0.0672859		1.56651	0.529896	1.73271
	ppa014321m	scaffold_6	4749649	4750263	0.217181	0.202408	0.133361		1.73169	2.09011	3.02099
	ppa012989m	scaffold_6	5280337	5282530	0.111714	0.144894	0.140427		0.477802	0.629852	0.838081
	ppa001009m	scaffold_6	6402794	6408935	0.355781	0.180341	0.290178		1.09964	1.27028	0.513301
	ppa002046m	scaffold_6	7688373	7695239	0.205868	0.142057	0.26335		1.15604	1.18777	0.739195
	ppa008910m	scaffold_6	7748308	7750219	0.290985	0.257509	0.44595		1.08486	1.0886	1.32265
	ppa009583m	scaffold_6	8716984	8720299	0.251938	0.342085	0.438076		0.724456	0.810363	0.808533
	ppa020955m	scaffold_6	11252348	11253498	0.00203712	0.00314092	0.00471612		1.88868	2.56246	54.1086
	ppa004088m	scaffold_6	11800476	11808740	0.120394	0.144221	0.165802		0.502883	0.592664	0.884641
	ppa002302m	scaffold_6	12838248	12846806	0.193881	0.259649	0.314112		0.638133	0.947579	1.12054
	ppa011041m	scaffold_6	13344667	13349077	0.276091	0.383192	0.3547		0.823937	1.08766	2.00901
	ppa012118m	scaffold_6	13400715	13404197	0.200656	0.33029	0.319812		0.42567	0.544006	0.969588
	ppa005824m	scaffold_6	17491069	17492620	0.303505	0.278538	0.206508		2.44328	1.42263	1.26673
	ppa002799m	scaffold_6	17517733	17521439	0.203854	0.273271	0.319812		0.582915	0.9437	1.40439
	ppa009210m	scaffold_6	17620673	17622603	0.0663272	0.105384	0.100214		0.83429	0.989258	1.34822
	ppa015268m	scaffold_6	17643965	17651496	0.194923	0.336769	0.370165		0.553558	0.766426	1.04228
	ppa004068m	scaffold_6	17983330	17986247	0.234001	0.176723	0.249678		1.5403	1.59499	2.24581
	ppa006306m	scaffold_6	18312824	18317007	0.186769	0.310323	0.299643		0.638334	0.534927	1.20991
	ppa002460m	scaffold_6	20096793	20104929	0.188252	0.228101	0.263509		0.579369	0.751789	1.01461
	ppa005681m	scaffold_6	20662252	20664532	0.122614	0.196734	0.373315		0.495932	1.09515	0.674367
	ppa007350m	scaffold_6	21433373	21435072	0.0871178	0.281378	0.341132		0.435564	0.484791	0.926724
	ppa007270m	scaffold_6	22493168	22495922	0.225448	0.182681	0.278066		0.661602	1.34595	0.591983
	ppa005892m	scaffold_6	22735260	22738099	0.211379	0.208164	0.270553		0.514193	0.640329	0.661643
	ppa007214m	scaffold_6	22872829	22875646	0.0436441	0.190041	0.231819		0.570031	2.59668	3.62335
	ppa006931m	scaffold_6	23081359	23084063	0.222384	0.322919	0.413638		0.678488	1.45589	0.881819
	ppa006764m	scaffold_6	24342302	24346014	0.0961824	0.180983	0.125226		0.810568	1.23034	1.746
	ppa006443m	scaffold_6	24610001	24612232	0.240788	0.225228	0.152011		1.52707	0.611345	0.69191
	ppa006509m	scaffold_6	25413946	25416722	0.32804	0.321595	0.398673		0.675995	0.851999	1.1545
	ppa002782m	scaffold_6	25844621	25848740	0.326801	0.308716	0.211115		0.851972	0.593606	0.884745
	ppa000671m	scaffold_6	26079845	26088598	0.142933	0.134194	0.181009		0.767739	0.892301	1.33431
	ppa003269m	scaffold_6	26269570	26272966	0.0745803	0.16382	0.164307		0.694772	1.00388	0.560775
	ppa003154m	scaffold_6	27374909	27379016	0.302854	0.254414	0.380253		0.648963	0.887196	1.29052
	ppa000240m	scaffold_6	28683213	28693349	0.143815	0.148531	0.229608		1.25903	0.98902	1.20144
	ppa011620m	scaffold_7	1990862	1991617	0.32613	0.328514	0.348737		0.899964	1.0126	1.20138
	ppa001919m	scaffold_7	6673511	6682598	0.134971	0.151082	0.204679		0.694772	0.847118	1.74087
	ppa012078m	scaffold_7	10862448	10863328	0.192226	0.0331057	0.0184483		5.08931	0.675615	1.91846
	ppa008372m	scaffold_7	11802051	11808258	0.189024	0.328384	0.27717		0.568797	0.567911	0.867181
	ppa000163m	scaffold_7	14663929	14672094	0.22054	0.287602	0.258309		0.546379	0.990117	1.03048
	ppa010365m	scaffold_7	15172404	15173803	0.10817	0.346875	0.440833		0.725241	1.85527	3.40036
	ppa004453m	scaffold_7	15479679	15482900	0.0883625	0.177645	0.257189		0.418928	0.988093	1.05503
	ppa013195m	scaffold_7	15506184	15506795	0.146749	0.167396	0.264625		1.60624	1.65904	5.80586
	ppa008842m	scaffold_7	16505440	16507495	0.146393	0.162243	0.313705		0.420461	0.542175	0.830091
	ppa003555m	scaffold_7	16826586	16830740	0.22948	0.30222	0.170566		1.37703	0.782478	2.64911
	ppa004603m	scaffold_7	17028188	17030672	0.0662166	0.112938	0.135631		0.980855	0.678444	4.7142
	ppa007547m	scaffold_7	17590743	17593479	0.175796	0.190391	0.1928		0.741665	0.747429	1.13862
	ppa005408m	scaffold_7	17966371	17969174	0.362512	0.14592	0.397684		2.20214	0.664949	1.1248
	ppa015438m	scaffold_7	18118411	18118893	0.0958889	0.121036	0.164475		0.942905	1.2576	0.657997
	ppa000341m	scaffold_7	18538524	18547092	0.30062	0.369037	0.443831		0.505902	0.660822	1.12645
	ppa013393m	scaffold_7	18772639	18773437	0.0440836	0.137081	0.137401		1.14605	4.93756	15.5361
	ppa002026m	scaffold_7	18957159	18963092	0.0792065	0.166542	0.161589		0.422422	0.523469	0.995221
	ppa006756m	scaffold_7	19135675	19138081	0.124602	0.177321	0.273192		0.967505	1.22939	1.24544
	ppa014192m	scaffold_7	20045788	20046194	0.183798	0.270992	0.102477		0.44169	0.579359	1.54118
	ppa001464m	scaffold_7	20231857	20238597	0.169817	0.29168	0.407055		0.541856	1.01455	0.772665
	ppa004572m	scaffold_7	20843239	20846665	0.21286	0.246601	0.295438		1.03895	0.741786	1.82485
	ppa006279m	scaffold_7	21180714	21187781	0.209675	0.31828	0.337503		1.54113	1.70221	2.56899
	ppa019544m	scaffold_7	22155993	22159003	0.180006	0.173402	0.32834		0.490427	0.738147	0.628561
	ppa003473m	scaffold_8	1567423	1572066	0.328347	0.311727	0.316426		0.709555	0.999812	1.09998
	ppa021086m	scaffold_8	7289019	7294147	0.196853	0.137832	0.307019		0.556555	0.663075	0.836972
	ppa011746m	scaffold_8	7826773	7830158	0.254588	0.346332	0.231999		0.546277	1.8743	0.547715
	ppa013624m	scaffold_8	8149358	8151161	0.1867	0.335551	0.332177		0.818038	0.983968	1.04284
	ppa022526m	scaffold_8	9590076	9596305	0.231906	0.329981	0.31032		1.68681	1.82917	2.38892
	ppa004192m	scaffold_8	11918452	11922825	0.0585248	0.0668388	0.06071		0.641328	0.860465	1.38496
	ppa008220m	scaffold_8	11981049	11982896	0.0970075	0.122978	0.203856		0.505968	1.47199	2.02995
	ppa001398m	scaffold_8	14946467	14951622	0.0561675	0.0825613	0.112086		0.580662	1.38444	1.36732
	ppa006297m	scaffold_8	15541469	15545115	0.356429	0.27632	0.175106		0.75267	0.565797	0.803888
	ppa005633m	scaffold_8	15667080	15669562	0.152693	0.297257	0.221606		1.43209	1.20406	1.24348
	ppa006565m	scaffold_8	17099122	17102966	0.129805	0.127738	0.163091		0.454694	0.605753	1.32273
	ppa002658m	scaffold_8	17197789	17200357	0.0138018	0.00793157	0.125511		0.444417	3.28279	0.988303
	ppa007966m	scaffold_8	17281178	17282296	0.15246	0.161749	0.372363		0.671753	0.625357	5.17354
	ppa005386m	scaffold_8	17629940	17631618	0.090619	0.227343	0.191545		1.20703	1.01972	1.09162
	ppa006671m	scaffold_8	18050604	18054744	0.184132	0.210388	0.242998		0.581767	0.865172	0.939461
	ppa004569m	scaffold_8	18076964	18078701	0.24745	0.0596775	0.0958858		6.93691	6.44773	3.28624
	ppa004095m	scaffold_8	18084960	18086676	0.0554811	0.0604329	0.181132		1.60332	11.0616	5.03654
	ppa023839m	scaffold_8	19495498	19496250	0.0299487	0.0604329	0.0624023		0.46728	0.916653	1.6416
	ppa006624m	scaffold_8	19863616	19867296	0.197367	0.176822	0.149765		0.686662	0.921523	1.02343
	ppa002994m	scaffold_8	19935739	19941712	0.0916384	0.190968	0.209004		0.582573	1.17423	1.52071
	ppa005707m	scaffold_8	20605085	20608815	0.126059	0.215141	0.373288		0.750212	0.897069	1.1031
	ppa013797m	scaffold_8	20997623	20998256	0.100328	0.0805286	0.0633963		0.955312	0.95678	0.5335
