# Supplementary material for: Copy number variation of a gene cluster encoding endopolygalacturonase mediates flesh texture and stone adhesion in peach
Source: J Exp Bot. 2016 Feb 5;67(6):1993–2005. doi: 10.1093/jxb/erw021 (PMC4783375; doi:10.1093/jxb/erw021)
Supplement: Supplementary Data [file supp_erw021_supplementary_table_S5.xls]

## Sheet: Sheet1
Supplementary Table S5. Genes significantly differentially expressed between ripening stage (S4) and three developmental stages (S1-3) in fruits of two peach cultivars ‘ZH’ and ‘MJ’.
	Gene ID	Scaffold ID	Transcript Start	Transcript Stop	Cv. ZH				Cv. MJ
					S4 vs S1	S4 vs S2	S4 vs S3		S4 vs S1	S4 vs S2	S4 vs S3
Up-regulated	ppa003948m	scaffold_1	1021489	1029474	2.89428	2.19064	2.77063		1.13591	1.04094	1.07823
	ppa008135m	scaffold_1	1509776	1512131	3.38701	2.25186	2.40332		0.67285	1.53523	0.769678
	ppa006863m	scaffold_1	1948293	1953027	10.9178	6.63367	4.268		0.659734	0.823979	0.907742
	ppa004103m	scaffold_1	2283214	2284880	∞	∞	∞		∞	∞	∞
	ppa021967m	scaffold_1	2299926	2300231	75.7302	∞	114.188		∞	0	∞
	ppa013660m	scaffold_1	2434496	2435181	3.5565	2.63663	4.37882		2.01442	0.933445	1.3467
	ppa010500m	scaffold_1	3237545	3240514	2.50868	2.45802	4.7098		0.922885	1.68182	0.898214
	ppa012868m	scaffold_1	3554587	3558251	2.78931	2.15366	2.19996		1.36387	2.00014	1.12875
	ppa003391m	scaffold_1	4010630	4015979	2.37291	2.00819	5.11137		0.819136	0.468723	0.945565
	ppa003722m	scaffold_1	4307627	4312116	16.2114	18.9964	18.333		1.20264	∞	0.344853
	ppa008405m	scaffold_1	4313443	4317567	1.95267	4.26688	4.17414		0.579242	0.890476	0.575889
	ppa014066m	scaffold_1	4644269	4644727	∞	∞	∞		∞	∞	0.0509783
	ppa008987m	scaffold_1	7605019	7608288	1.89533	2.54578	2.99098		0.716909	0.446368	1.02408
	ppa006674m	scaffold_1	7755209	7765437	2.06573	2.37455	3.23374		0.844303	1.97624	0.846168
	ppa013682m	scaffold_1	8418974	8420400	2.1776	1.938	3.25333		0.631267	1.49838	0.878714
	ppa008986m	scaffold_1	8559590	8560948	44.0486	47.7926	55.3482		0.240528	0.00126655	0.390834
	ppa011560m	scaffold_1	8591918	8592766	82.5621	10.6314	5.87217		0.0641408	0.00843254	0.0344853
	ppa004568m	scaffold_1	8599115	8602666	3.85249	3.33025	2.87405		1.26824	1.37427	1.03486
	ppa012287m	scaffold_1	8624789	8625422	28.2184	∞	∞		∞	4.80655	∞
	ppb012927m	scaffold_1	9535126	9535694	5.4721	2.14881	5.238		0.673479	0.560764	0.794275
	ppa011068m	scaffold_1	10307216	10308312	56.2766	219.816	169.711		0	∞	0
	ppa010207m	scaffold_1	10309219	10311758	3.0807	2.18836	2.96647		1.217	0.987527	0.911646
	ppa008444m	scaffold_1	10357169	10360405	3.25935	1.92921	2.05088		0.907134	0.654087	0.869495
	ppa013140m	scaffold_1	10795671	10798594	1.84979	2.4371	2.60748		0.759432	1.72697	0.801456
	ppa006071m	scaffold_1	11566415	11567893	1.84416	3.04452	2.56133		0.513477	0.54114	2.26761
	ppb020494m	scaffold_1	11620525	11620940	43.0759	∞	45.4659		0.481056	0.720982	0.293125
	ppa005540m	scaffold_1	11623085	11626992	4.55541	2.80188	2.73063		2.13803	0.985958	0.944296
	ppa008552m	scaffold_1	11816839	11817893	3.93704	23.0671	48.0849		3.84845	0.256349	2.68
	ppa023527m	scaffold_1	11999707	12002134	16.1401	307.335	237.282		0	0	∞
	ppa008557m	scaffold_1	12653821	12658083	15.7482	23.0671	10.1767		0.888104	0.501553	0.453871
	ppa003399m	scaffold_1	13456489	13459876	24.6357	7.27168	3.87185		0.967203	0.0512195	0.757738
	ppa010135m	scaffold_1	15058233	15061946	3.95486	1.83676	2.34917		0.602444	0.487937	0.90296
	ppa014005m	scaffold_1	15234118	15234606	1.84623	2.64593	4.82333		0.446632	0.64003	0.912747
	ppa009844m	scaffold_1	19536646	19537921	3.28293	5.67509	16.6273		0.141289	0.504687	0.911945
	ppa010731m	scaffold_1	19551697	19553264	2.80097	3.10146	3.62413		1.30311	2.14292	1.21803
	ppb021981m	scaffold_1	20108725	20109269	5.04624	5.85158	4.81896		1.4869	3.89101	0.977084
	ppa013226m	scaffold_1	22422881	22423864	2.35326	2.26868	2.04457		1.42902	0.681349	0.853496
	ppa007446m	scaffold_1	22618178	22619466	25.9382	18.7729	15.9997		1.88049	0.0838464	1.02893
	ppa010762m	scaffold_1	24235779	24236588	534.28	130.431	134.268		0.962112	0.0130494	0.2345
	ppa019665m	scaffold_1	24795415	24798265	3.57603	5.79159	5.238		1.04012	4.80655	1.46563
	ppa003156m	scaffold_1	25606975	25609267	16.2273	13.1295	3.13971		4.30419	0.33765	10.4908
	ppa011836m	scaffold_1	26915359	26916293	5.4791	3.5192	5.00578		1.13763	0.594449	0.954361
	ppa008967m	scaffold_1	26921892	26923669	9.47417	2.85327	5.48163		2.25409	1.15923	1.52611
	ppa011026m	scaffold_1	27131291	27132679	6.13715	5.99292	17.084		0	0	0
	ppa009558m	scaffold_1	27357370	27359151	6.85735	5.52772	6.42317		4.0088	0.579102	0.977084
	ppa008640m	scaffold_1	27474015	27476809	4.41385	14.6544	56.5704		0.190689	0.622024	0.191074
	ppa010073m	scaffold_1	27869871	27873321	3.7844	1.81676	6.43782		0.81142	1.22348	1.225
	ppa010994m	scaffold_1	29155117	29156202	5.75334	5.00013	10.7234		2.45484	0.978745	1.54499
	ppa008512m	scaffold_1	29237611	29239475	2.95278	2.5395	2.42853		0.463239	0.228604	0.933215
	ppa021895m	scaffold_1	29836077	29837105	8.10568	∞	∞		3.84845	∞	0.426364
	ppa012340m	scaffold_1	30063504	30065848	4.16162	2.70012	2.26725		1.31657	2.10793	0.965589
	ppa023240m	scaffold_1	30289435	30289998	2.3181	2.14181	2.67214		2.85003	0.855102	2.40631
	ppa009320m	scaffold_1	30455664	30458019	4.67767	3.03514	3.04431		0.464468	0.633333	1.05903
	ppa024359m	scaffold_1	30744472	30745815	16.728	24.9827	18.2166		0.270067	0.17282	0.987369
	ppa009800m	scaffold_1	30811008	30814669	2.4456	2.67634	3.86599		0.672471	1.5462	0.83482
	ppa008816m	scaffold_1	30949926	30951519	13.1428	2.80012	8.0612		2.71453	5.06289	1.21878
	ppa009562m	scaffold_1	32265557	32267915	4.78368	2.99944	2.619		1.56076	1.32407	0.771104
	ppa013714m	scaffold_1	32576513	32577388	14.6808	2.1836	2.17579		33.3532	9.99762	5.54273
	ppa012903m	scaffold_1	32710459	32711025	6.27868	23.6486	12.7807		0.561232	0.186921	0.482794
	ppa004135m	scaffold_1	33121247	33125500	1.99479	2.97313	2.38805		0.928396	2.28756	0.827837
	ppa009923m	scaffold_1	33168177	33171537	1.78755	2.08627	2.33205		0.682789	1.32872	0.806094
	ppa004133m	scaffold_1	33633525	33635355	3.20838	3.63543	5.3676		0.381447	0.0300219	1.74462
	ppa007414m	scaffold_1	33895229	33896888	4.78897	3.31493	4.12626		6.25373	3.12425	0.923788
	ppa013839m	scaffold_1	34164811	34165401	4.1579	2.23076	2.29777		0.943989	0.812164	0.908574
	ppa019163m	scaffold_1	34747794	34748282	31.1421	11.2386	6.54321		0.253187	0.105638	1.30278
	ppa007300m	scaffold_1	34897194	34898724	4.09942	4.21292	47.4502		0.604117	0.179622	0.781667
	ppa005001m	scaffold_1	34929684	34931345	2.88539	2.06247	5.37957		1.64837	2.20113	1.01866
	ppa013127m	scaffold_1	35446648	35448531	11.7746	2.34902	2.63537		1.03405	0.271623	1.14269
	ppa010396m	scaffold_1	35598884	35601971	3.86435	3.17162	2.81082		0.520673	0.655114	0.64982
	ppa001975m	scaffold_1	36321762	36326751	3.78587	3.27938	2.38496		1.74129	1.10788	1.37595
	ppa008039m	scaffold_1	36501133	36502499	15.9957	2.01297	5.73424		4.16524	0.966756	3.65121
	ppa010735m	scaffold_1	36527447	36528174	7.76318	2.72293	7.60149		0.379227	0.692143	1.75875
	ppa005315m	scaffold_1	37060550	37064336	9.68562	2.37136	2.60347		1.30693	0.465092	0.768156
	ppa012268m	scaffold_1	37213792	37214900	9.65062	1.8462	2.5802		0.538245	0.114612	1.876
	ppa016413m	scaffold_1	37653953	37654626	69.4772	22.6148	52.38		1.92422	0.0565476	1.1725
	ppa012193m	scaffold_1	38273533	38275975	2.00625	1.93375	2.07103		0.818819	1.36207	0.776688
	ppa013437m	scaffold_1	38325076	38326652	2.75274	2.81419	2.64548		0.61012	0.536065	0.885227
	ppa000636m	scaffold_1	39315271	39321798	5.0371	19.6749	15.1902		1.44317	0.665522	0.75375
	ppa009380m	scaffold_1	40006807	40008649	5.4763	2.97981	4.76664		0.402545	0.0335175	1.66993
	ppa005411m	scaffold_1	40611373	40616006	4.7519	2.05387	3.81823		1.17591	0.813415	0.826763
	ppa013278m	scaffold_1	40726933	40729290	3.60298	8.05881	8.14904		0.478965	1.24373	0.568862
	ppa012805m	scaffold_1	40861162	40864044	1.72878	2.36563	2.9851		0.465766	0.923977	0.699262
	ppa008776m	scaffold_1	40879489	40882662	2.62914	3.18626	3.5323		0.952861	0.744473	0.670931
	ppa009026m	scaffold_1	41751506	41752490	57.2492	34.9399	11.6652		0.320704	0.0703397	1.1725
	ppa025869m	scaffold_1	41804656	41805631	∞	3.48439	4.28434		0	0	0
	ppa011656m	scaffold_1	42216200	42216923	221.401	117.926	12.6773		0.320704	0.000355645	0.146563
	ppa003359m	scaffold_1	44737406	44740663	4.04855	2.91114	2.99073		1.05485	1.86126	0.792309
	ppb025297m	scaffold_1	45071779	45073419	21.1535	3.92546	3.16501		0.925108	0.15811	0.814237
	ppa013626m	scaffold_1	45321576	45324065	1.85397	3.18322	2.44029		0.583773	0.200493	0.700215
	ppa016514m	scaffold_1	45655023	45655842	4.09889	2.82469	53.3578		0.00632969	0.961309	0.195417
	ppa022234m	scaffold_1	46468639	46469611	16.1992	3.39605	3.80399		1.12799	0.0969867	0.738241
	ppa007339m	scaffold_1	46757020	46758812	8.13876	37.0883	6.60794		∞	∞	0.766635
	ppa006365m	scaffold_1	46811427	46812832	3.89872	2.84509	3.10695		20.5251	0.171854	1.34
	ppa013082m	scaffold_1	46841508	46843286	4.02684	10.141	49.5864		1.15453	0.0377601	1.1256
	ppa011964m	scaffold_10	281893	284644	3.87828	3.17172	6.53005		1.92422	1.09864	0.67
	ppa007982m	scaffold_10	314782	316496	122.743	25.6839	5.55228		0.641408	0.00245545	0.58625
	ppa002531m	scaffold_10	435452	441301	2.58914	1.98383	6.02711		0.256709	2.38973	1.13085
	ppa004511m	scaffold_2	246558	253715	7.72493	40.4599	49.0876		0	0	0
	ppa025102m	scaffold_2	2465906	2469519	4.5343	3.23566	4.42849		0.721584	0.998283	0.811731
	ppa014160m	scaffold_2	2472256	2472877	41.6519	984.286	949.912		1.20264	0.0141369	0.279167
	ppa013257m	scaffold_2	2806863	2808917	2.49818	2.4728	2.3448		0.653101	1.17094	0.815743
	ppa011164m	scaffold_2	3192757	3195542	2.8093	3.43376	5.06114		1.3864	2.75338	1.1725
	ppa009741m	scaffold_2	6169905	6173394	1.8959	1.94474	2.25889		0.807487	1.20806	0.883133
	ppa010014m	scaffold_2	9871830	9873772	3.84168	8.69642	6.71417		0.781716	0.624851	0.512353
	ppa007970m	scaffold_2	9880413	9883307	2.48825	7.33195	5.04158		0.625373	0.749821	0.486463
	ppa007421m	scaffold_2	10204755	10206514	3.35125	5.56324	3.62972		3.72819	0.805421	1.3462
	ppa001813m	scaffold_2	13834375	13842278	1.70099	1.85267	2.6838		1.34631	1.46837	0.83865
	ppa020590m	scaffold_2	17480182	17480712	30.2226	4.91872	11.3927		12.7823	11.1752	8.38789
	ppa012874m	scaffold_2	17566267	17568309	20.6447	3.32038	3.89109		0.634119	0.774388	0.465788
	ppa012120m	scaffold_2	18379759	18382887	2.00814	2.71378	3.38075		0.792015	0.868091	0.877902
	ppa007544m	scaffold_2	18551782	18555313	3.75105	1.96372	3.54416		0.908662	1.50274	1.04908
	ppa004774m	scaffold_2	18626233	18629040	∞	∞	∞		0	0	∞
	ppa013933m	scaffold_2	19022586	19023077	346.691	4.63758	11.1224		3.84845	0.160218	∞
	ppa026509m	scaffold_2	19057834	19059328	10.9774	3.19982	6.62084		0.752957	2.47194	1.11079
	ppa014577m	scaffold_2	20552359	20552697	66.235	∞	149.807		0.962112	0.0835921	2.345
	ppa007004m	scaffold_2	20558434	20560404	64.6138	588.889	194.854		0.87845	0.153517	0.497425
	ppa017859m	scaffold_2	20563096	20566050	∞	∞	13.6188		∞	3.20436	0.732813
	ppa006421m	scaffold_2	20780554	20785322	2.57195	2.51151	3.85414		0.859415	2.01116	0.941554
	ppa008034m	scaffold_2	21075897	21078183	2.03128	2.13863	2.16297		0.773531	0.443604	0.900204
	ppa006477m	scaffold_2	21408493	21412559	1.78147	2.22441	2.73883		0.962112	1.86316	0.871265
	ppa002098m	scaffold_2	22463867	22470059	1.89865	1.95885	2.69143		0.664705	0.299446	0.74553
	ppa012857m	scaffold_2	22926933	22928161	2.26386	3.14798	3.10004		0.516255	2.34987	0.850385
	ppa009764m	scaffold_2	22995567	22998009	8.33727	9.22684	4.10982		1.3229	1.17493	0.560761
	ppa007606m	scaffold_2	23291301	23293301	8.31105	3.46882	3.22417		1.87841	1.19435	2.23593
	ppa009474m	scaffold_2	23344843	23348605	1.70605	4.38837	5.42625		0.378313	1.32957	0.716385
	ppa021317m	scaffold_2	23427502	23427994	245.255	4.02505	3.48871		∞	0	∞
	ppa009785m	scaffold_2	23697064	23698935	33.8122	28.3008	19.1187		1.92422	2.88393	0.541154
	ppa008009m	scaffold_2	23745160	23748070	1.99072	1.86656	2.13772		0.790998	0.774739	0.878479
	ppa010182m	scaffold_2	23934146	23935945	3.21405	3.199	3.51649		1.19498	1.17527	1.04163
	ppa011685m	scaffold_2	25050996	25052154	13.6029	7.88691	12.1784		0.356913	0.374748	0.421367
	ppa008452m	scaffold_2	25175170	25178596	9.1771	8.67542	8.39478		1.47524	0.758061	0.838368
	ppa012419m	scaffold_2	25386961	25388719	2.27814	2.038	2.26092		0.857433	1.30018	0.810192
	ppa002686m	scaffold_2	25710268	25715232	2.68861	1.82191	2.25098		1.39348	0.930254	0.795755
	ppa016016m	scaffold_2	25887330	25889138	8.5483	15.5593	3.64266		0.74831	0.0615238	0.729556
	ppa016223m	scaffold_2	26059112	26060399	21.4845	3.6856	7.79881		1.92422	0.897222	1.49227
	ppa013232m	scaffold_2	26073489	26074722	12.8849	19.7718	4.27421		16.837	1.97917	1.7099
	ppa013301m	scaffold_2	26103315	26103943	6.42664	18.2563	15.5045		0.851099	0.330002	0.561823
	ppa011103m	scaffold_2	26131664	26132510	29.2797	266.855	22.0744		0.641408	0.00956527	2.345
	ppa008187m	scaffold_2	26214059	26216555	2.36648	2.12372	2.065		0.817434	0.540437	0.928686
	ppa018991m	scaffold_2	26246015	26246802	4.15319	2.22563	2.23654		0.573892	0.640873	0.577754
	ppa012740m	scaffold_2	26473993	26476812	2.67584	2.43223	2.93517		0.432253	0.723901	0.75462
	ppa012674m	scaffold_2	26499246	26501767	2.39292	2.21564	2.03622		0.987014	1.35203	0.911248
	ppa013043m	scaffold_3	384738	385498	47.4583	4.93818	6.64478		1.7493	0.565476	1.37941
	ppa013099m	scaffold_3	1472725	1473763	5.18347	3.2644	3.73982		0.876209	2.45134	1.14995
	ppa012616m	scaffold_3	1685014	1686400	4.19461	3.59242	6.7675		0.715718	0.0524038	0.812756
	ppa025639m	scaffold_3	1923380	1924917	2.23259	2.32925	4.34713		0.434301	0.794125	0.822324
	ppa002494m	scaffold_3	2340628	2342836	18.7547	7.44005	5.71669		0.662788	0.0482015	0.506586
	ppa008127m	scaffold_3	2707593	2713638	2.57214	2.79406	2.58557		1.21592	2.3859	0.887997
	ppa002714m	scaffold_3	3347605	3354282	3.97335	2.54537	3.79576		0.94343	0.369172	1.2872
	ppa007792m	scaffold_3	4440498	4441622	47.5466	2.26052	4.40418		0.203263	0.0043018	0.8375
	ppa011935m	scaffold_3	4620367	4623705	2.49828	2.06231	3.07138		0.465299	3.03508	1.29647
	ppa011101m	scaffold_3	4951203	4956063	1.7139	2.15891	2.24748		0.477692	0.760055	0.792834
	ppa005748m	scaffold_3	6074319	6079069	2.04508	2.26831	3.2914		1.3162	1.71729	0.989634
	ppa023461m	scaffold_3	6153713	6154393	16.8649	13.5079	6.82481		0.541188	0.0484694	1.11079
	ppa002591m	scaffold_3	7070753	7072953	24.2624	28.4946	11.3844		1.33058	0.0440346	0.640442
	ppa002598m	scaffold_3	7077060	7079161	32.0389	42.1157	25.6186		2.99953	0.0857734	0.913861
	ppa009917m	scaffold_3	10102928	10108264	4.45915	3.03249	3.30319		0.812976	0.463044	0.700679
	ppa012883m	scaffold_3	11238352	11240154	2.9742	2.79838	2.97159		1.53701	0.504655	0.979813
	ppa005711m	scaffold_3	12994615	12995959	4.02081	4.32508	8.06455		2.103	1.42981	5.12573
	ppa021802m	scaffold_3	14540753	14544295	2.47163	2.38612	3.30849		0.937548	0.472403	0.916391
	ppa004989m	scaffold_3	14953732	14956901	∞	28.766	15.8637		∞	∞	∞
	ppa004196m	scaffold_3	15123452	15126996	2.52242	4.10669	3.37363		0.964287	0.652895	0.645567
	ppa005396m	scaffold_3	16117809	16121675	1.85213	2.30804	3.08938		0.638827	1.04697	0.744803
	ppa008791m	scaffold_3	16205251	16206961	4.7116	13.2773	13.899		1.19952	0.177723	0.857492
	ppa026099m	scaffold_3	16435153	16439918	6.48454	∞	∞		0	∞	0
	ppa022105m	scaffold_3	16704127	16705676	1.81883	2.64799	2.69862		0.835041	0.533846	0.836202
	ppa019175m	scaffold_3	17430582	17431119	8.7381	2.11287	3.32588		0	0	∞
	ppa015571m	scaffold_3	17441869	17442099	11.3621	2.73622	2.30679		0.142535	0.103925	1.1725
	ppa023163m	scaffold_3	17542524	17544694	21.912	6.32186	3.40886		1.55007	0.331881	0.944514
	ppa007776m	scaffold_3	17737673	17739720	∞	∞	∞		0.481056	0.961309	0.195417
	ppa013329m	scaffold_3	17755259	17755805	14.7887	3.744	6.50386		5.45197	2.04278	1.81205
	ppa004594m	scaffold_3	18515587	18518005	4.04457	3.88022	11.3839		0.455737	3.24442	1.43898
	ppa014104m	scaffold_3	18664030	18664766	81.9831	3.15493	2.02651		0	0	∞
	ppa002153m	scaffold_3	19425256	19428803	6.94772	4.78247	4.02204		1.66955	0.587743	0.658834
	ppa008787m	scaffold_3	20021361	20024495	25.377	5.39228	3.00816		0.757275	0.0678702	0.60741
	ppa007162m	scaffold_3	20109415	20110590	4.49458	4.44381	7.84204		6.6681	1.29407	3.21863
	ppa009947m	scaffold_3	20572188	20574382	3.08788	2.05367	2.82046		1.39306	1.69142	0.751049
	ppa013724m	scaffold_3	20612641	20613939	2.24994	3.40584	3.18627		1.104	0.904827	0.804986
	ppa005201m	scaffold_3	20931047	20934357	321.911	314.346	364.041		0.80176	1.60218	0.532955
	ppa009069m	scaffold_3	21259119	21262416	1.97221	2.21235	2.43558		0.718784	0.887169	0.783146
	ppa009553m	scaffold_3	21734832	21737176	3.04302	4.09154	2.02295		0.51806	1.09122	0.959319
	ppa012846m	scaffold_4	453491	454571	6.7272	2.75292	4.17064		0.350284	0.0729001	0.681686
	ppa012576m	scaffold_4	483976	485491	4.93404	4.58207	7.36821		1.05922	1.32675	0.639799
	ppa010535m	scaffold_4	489124	492374	1.93564	2.6007	2.98696		0.869855	1.33221	0.897218
	ppa010400m	scaffold_4	588783	591062	1.71981	2.17816	2.12003		0.828595	1.15248	0.844361
	ppa007820m	scaffold_4	625002	628360	2.39939	3.30324	2.3751		0.936794	0.948492	0.705407
	ppa012030m	scaffold_4	849746	852648	2.10809	2.89518	2.56437		1.11576	2.40327	0.859646
	ppa013793m	scaffold_4	1239112	1239656	9.3298	7.97172	7.29441		2.72598	2.72371	4.98313
	ppa011520m	scaffold_4	1239733	1242403	9.24433	14.7716	6.87398		4.20924	3.73842	1.95417
	ppa022109m	scaffold_4	1260387	1262965	57.7653	3.13376	5.54276		∞	2.4994	0.952657
	ppa002615m	scaffold_4	1264149	1266859	89.4867	11.4978	16.0632		∞	0.961309	0.450962
	ppa009599m	scaffold_4	1380237	1382577	2.60701	2.53007	3.99274		0.626063	0.175723	0.75217
	ppa002670m	scaffold_4	1412457	1415854	9.14174	148.41	36.666		0.718196	0.0472191	0.388391
	ppa023127m	scaffold_4	1544156	1547673	22.0011	4.60373	16.587		∞	2.33461	0.738241
	ppa012223m	scaffold_4	1743792	1744828	3.63752	2.33005	4.60475		1.69515	0.248414	1.75444
	ppa003257m	scaffold_4	1953702	1955640	26.0389	27.8485	41.0469		6.09338	0.0535627	0.968587
	ppa016019m	scaffold_4	2265890	2267531	4.4318	1.85471	2.67297		0.990832	0.927697	0.851606
	ppa007978m	scaffold_4	2528471	2530310	5.5167	8.76049	60.5787		0.775703	0.130949	0.98216
	ppa008828m	scaffold_4	2573577	2576033	5.13964	6.31158	3.69671		0.609338	0.125102	0.655221
	ppa017278m	scaffold_4	2782289	2782674	9.85915	4.70177	4.3359		4.32951	2.88393	1.5075
	ppa017449m	scaffold_4	3794422	3794640	3.2822	8.26194	2.68264		1.14787	0.555577	0.666445
	ppa013410m	scaffold_4	4029144	4030346	9.92867	9.63026	158.263		0.0223314	0.00682991	0.879375
	ppa009315m	scaffold_4	5092318	5095240	1.90871	3.3653	2.8222		1.01909	1.9351	0.799432
	ppa009423m	scaffold_4	5205476	5208146	1.89695	2.72407	2.72996		0.368286	0.504101	0.548679
	ppa010778m	scaffold_4	5553232	5556579	1.96711	2.47647	2.1978		0.707073	1.09475	0.90296
	ppa010411m	scaffold_4	6398845	6402220	1.95283	2.18744	2.61227		0.555333	0.909082	0.686733
	ppa006087m	scaffold_4	7286531	7291152	4.34076	3.22814	3.99182		0.952586	0.341374	0.703782
	ppa006324m	scaffold_4	8206413	8208305	6.57406	34.724	73.7249		3.20704	1.20164	0.756452
	ppa004688m	scaffold_4	8356700	8358285	13.5481	4.34948	5.21572		1.71042	0.207851	2.08445
	ppa011371m	scaffold_4	8411971	8413376	6.52138	2.78803	2.75579		1.35497	1.27922	0.904806
	ppa011448m	scaffold_4	8881273	8882272	12.5059	9.49821	32.9994		∞	0.720982	0.439688
	ppa016336m	scaffold_4	10488889	10489611	13.7565	8.95546	6.48203		0.274889	0.147894	0.335
	ppa007900m	scaffold_4	11280047	11281559	3.51917	8.78208	10.1705		0.153938	0.0216633	1.876
	ppa008011m	scaffold_4	12453262	12457036	79.8988	156.042	9.63793		∞	2.11488	0.526429
	ppa008263m	scaffold_4	14000605	14004244	2.91029	2.60693	2.97226		0.739372	0.897472	0.8365
	ppa016294m	scaffold_4	14741841	14743433	16.2577	39.689	∞		∞	∞	∞
	ppa008618m	scaffold_4	19295670	19301964	2.44004	2.13503	2.35845		0.691902	1.19457	0.943584
	ppa006839m	scaffold_4	22649519	22652617	∞	∞	∞		∞	∞	∞
	ppa007811m	scaffold_4	22804946	22807035	∞	6.25348	27.7614		∞	1.3218	1.07479
	ppa009438m	scaffold_4	27208553	27210420	3.40993	2.14528	7.22483		0.178323	0.0713926	0.969568
	ppa003222m	scaffold_4	27239224	27242612	∞	32.3027	2.97357		∞	∞	∞
	ppa001051m	scaffold_5	800574	810446	6.57083	1.85137	2.01579		1.27685	1.65903	1.02729
	ppa025565m	scaffold_5	1900010	1903677	5.28027	9.37486	7.23797		0.641408	0.0457766	0.541154
	ppa014021m	scaffold_5	2128673	2130504	1.79128	2.80742	3.3471		0.570924	1.05047	0.745614
	ppa009893m	scaffold_5	2766422	2773677	2.66302	4.12055	3.18132		0.679065	0.78366	0.661194
	ppa007392m	scaffold_5	3248022	3254350	3.4026	6.17061	4.25727		1.4213	1.02435	0.712267
	ppa007876m	scaffold_5	5190363	5196107	24.6328	5.87985	4.98249		3.55982	1.48202	1.03292
	ppa010157m	scaffold_5	5648909	5656673	2.30825	10.9094	11.6982		0.0824668	0.141062	0.347885
	ppa011466m	scaffold_5	8621653	8622901	9.74418	9.3977	8.05074		0.8432	0.0236313	0.83141
	ppa022084m	scaffold_5	8720182	8722671	∞	∞	∞		∞	∞	∞
	ppa005546m	scaffold_5	8903318	8906136	3.00142	2.28182	2.69383		0.914305	1.00055	1.29059
	ppa006960m	scaffold_5	8947078	8952344	1.719	2.52605	2.08704		0.91287	2.07781	0.851122
	ppa003460m	scaffold_5	9078875	9082464	1.67434	2.69883	3.53583		0.792531	0.263089	0.813028
	ppa011274m	scaffold_5	9354801	9355644	7.546	4.11274	2.01779		1.55771	0.289243	1.24578
	ppa009510m	scaffold_5	9465867	9469608	2.75396	4.39128	4.7828		0.901792	1.05673	0.910591
	ppa024039m	scaffold_5	11764916	11767267	6.25295	7.32719	6.52736		1.34696	1.34583	1.36792
	ppa007730m	scaffold_5	12496899	12498177	4.40443	4.9626	7.60966		1.05501	1.36472	0.817665
	ppa011223m	scaffold_5	12515892	12516666	5.21096	1.89027	2.10699		1.54256	0.680635	1.84182
	ppa018401m	scaffold_5	13075355	13075843	144.513	12.8288	13.6188		1.17591	0.377657	2.14958
	ppa012247m	scaffold_5	13092041	13094213	2.55822	4.48214	3.72979		1.53015	1.42379	0.845063
	ppa010461m	scaffold_5	13609917	13613230	2.46337	2.84621	2.42134		0.936959	1.15746	0.761231
	ppa026126m	scaffold_5	13619538	13619747	2.9798	3.04511	4.93139		1.12863	0.179877	0.737346
	ppa010872m	scaffold_5	13939557	13941636	2.22055	2.31594	2.73214		0.962112	2.06399	0.933737
	ppa011220m	scaffold_5	14401388	14403256	2.52268	3.76228	4.14959		2.33656	2.09516	1.00163
	ppa025793m	scaffold_5	16059868	16064146	3.0967	2.71378	3.24257		1.72517	0.609611	1.27021
	ppa009310m	scaffold_5	16427063	16430080	1.92645	2.35795	2.49729		0.65056	1.07359	0.762545
	ppa009092m	scaffold_5	17067659	17069661	8.84256	3.12441	6.91812		1.4131	5.64769	1.41301
	ppa012428m	scaffold_5	17185064	17185736	10.3353	3.14035	20.3574		0.667735	0.262175	0.652949
	ppa006144m	scaffold_5	17910704	17913545	2.34821	3.33922	2.93068		0.953036	0.705856	0.839404
	ppa005659m	scaffold_5	17959321	17960674	21.3063	31.2084	24.0948		0.396164	∞	0.911945
	ppa005650m	scaffold_6	221730	226090	5.2391	4.51409	5.99134		0.855211	0.232165	0.7504
	ppa016348m	scaffold_6	233961	237669	6.63893	38.8974	22.5234		1.24509	0.729269	0.599884
	ppa012702m	scaffold_6	670902	671543	62.2784	4.28855	4.93301		0.840245	0.0575292	0.799987
	ppa012692m	scaffold_6	674620	675123	50.7605	6.2195	3.62377		0.788398	0.0138032	0.71317
	ppa015344m	scaffold_6	678683	679159	13.9418	24.0249	5.0052		0.582331	0.0476511	0.998797
	ppa012620m	scaffold_6	682624	683455	36.311	11.2282	5.50406		0.328526	0.0048886	0.713696
	ppa012691m	scaffold_6	690506	690994	83.3727	101.767	157.14		1.28282	0.0854497	0.781667
	ppa021107m	scaffold_6	693475	693951	132.47	48.5087	37.4517		0.80176	0.26703	0.732813
	ppa026887m	scaffold_6	1633634	1635368	7.43406	8.06594	14.0117		1.14028	1.46485	0.625334
	ppa007974m	scaffold_6	2100738	2104650	2.28975	2.88848	3.11144		0.353069	0.323129	0.997873
	ppa014373m	scaffold_6	2285511	2287024	6.90655	3.71621	4.36609		1.00721	0.575069	0.847743
	ppa001952m	scaffold_6	3200587	3203865	∞	148.805	∞		∞	∞	0
	ppa012400m	scaffold_6	4477548	4480007	2.14977	2.23994	2.86712		0.88529	0.751654	0.642684
	ppa013022m	scaffold_6	4524344	4525074	2.24297	2.89752	6.31642		1.23908	0.23413	0.881969
	ppa006696m	scaffold_6	4698598	4700545	2.59529	39.9151	7.70423		0.354462	0.0258814	0.264758
	ppa010312m	scaffold_6	5226754	5230249	2.74984	1.82211	2.33076		0.360175	1.16959	0.737867
	ppa002646m	scaffold_6	5422824	5425374	5.39143	13.1618	8.46811		0.331763	0.00971019	0.488542
	ppa005864m	scaffold_6	5689191	5692225	3.81842	4.54087	3.93432		1.20264	0.103925	0.633784
	ppa010255m	scaffold_6	7310422	7314187	2.08771	2.22299	3.29246		0.552244	1.19464	1.00053
	ppa007823m	scaffold_6	7813556	7815204	10.984	20.4767	7.24591		4.08898	8.17113	1.32883
	ppa000844m	scaffold_6	8770246	8775289	22.0342	18.8268	5.05581		2.64581	7.0496	0.661411
	ppa012826m	scaffold_6	10095182	10098115	6.17521	5.59936	6.59159		1.02102	0.848854	0.923011
	ppa023494m	scaffold_6	11111520	11112485	34.3416	7.57231	11.3272		2.69391	0.841146	1.36792
	ppa020955m	scaffold_6	11252348	11253498	1.88868	2.56246	54.1086		0.0386779	0.0217245	3.12667
	ppa007298m	scaffold_6	13893331	13897325	16.5877	2.59166	2.74098		4.20924	0.551571	0.683959
	ppa006165m	scaffold_6	14605890	14607198	3.56071	2.5726	7.46985		0.633289	0.999762	1.45167
	ppa012351m	scaffold_6	15623615	15626900	2.13737	1.91321	2.78701		1.11564	0.903299	0.919443
	ppa016839m	scaffold_6	16445199	16446395	9.0952	3.42793	9.42841		2.14625	0.871186	1.21438
	ppa025826m	scaffold_6	18393935	18394986	117.185	42.9116	15.5908		0.481056	0.240327	∞
	ppa005494m	scaffold_6	19193904	19197088	63.8611	5.14312	5.04587		4.02338	6.31717	1.2258
	ppa005613m	scaffold_6	20235416	20237776	3.29062	2.47804	2.60992		0.338079	0.727604	0.585623
	ppa013816m	scaffold_6	20250290	20252238	2.01063	2.40711	3.17606		0.366699	0.627926	0.689288
	ppa025606m	scaffold_6	20736984	20737620	152.85	74.6288	57.618		∞	0	∞
	ppa018695m	scaffold_6	21013743	21014464	54.1922	3.692	4.90277		0.192422	0.640873	1.1725
	ppa008945m	scaffold_6	21050936	21054674	4.14701	3.69054	2.13133		3.03131	1.50409	1.53225
	ppa012059m	scaffold_6	21311721	21312554	12.4301	1.86477	2.28062		0.40088	0.0762944	0.977084
	ppa016650m	scaffold_6	21370698	21371369	∞	11.8243	∞		∞	0	0
	ppa006298m	scaffold_6	21407538	21409739	3.16407	1.99922	2.50472		1.2487	1.3148	0.876502
	ppa023014m	scaffold_6	21670180	21671853	7.98988	28.3713	21.9044		10.006	4.99881	0.896618
	ppa009630m	scaffold_6	21890098	21891442	4.68257	55.6324	15.1594		1.12246	0.00285618	0.431974
	ppa002125m	scaffold_6	22024356	22026812	2.85782	2.75939	14.3502		0.398644	0.943171	1.46916
	ppa010426m	scaffold_6	22193338	22195726	324.32	527.829	23.067		1.81732	0.236844	0.326762
	ppa007581m	scaffold_6	22613286	22616555	1.87175	1.95201	2.66367		0.711478	1.67515	0.868885
	ppa013084m	scaffold_6	22697551	22699023	3.83514	3.053	2.40948		1.03612	2.09352	0.838723
	ppa006803m	scaffold_6	23164222	23166494	2.08041	4.06304	4.36228		0.893116	0.259542	0.910642
	ppa005184m	scaffold_6	23228541	23230868	90.5715	1.85889	2.34874		1.22823	0.374536	1.19237
	ppa027075m	scaffold_6	23287339	23290033	∞	∞	∞		0.76969	∞	0.156333
	ppa012758m	scaffold_6	23290665	23292436	10.2672	25.7809	9.28873		1.03083	3.60491	0.977084
	ppa017583m	scaffold_6	23695148	23696318	3.74108	9.49821	5.238		0.140308	0.0254893	0.631346
	ppa005318m	scaffold_6	23883976	23885622	12.7375	8.48055	3.94644		4.81056	0.196186	0.781667
	ppa009373m	scaffold_6	24317327	24318697	2.48201	2.35073	4.48477		1.13798	2.05328	0.941424
	ppa003438m	scaffold_6	24359484	24363510	4.78003	6.36504	5.0052		1.58061	0.15196	0.86992
	ppa009084m	scaffold_6	24675859	24676982	253.823	37.1787	44.1604		∞	0.961309	∞
	ppa022042m	scaffold_6	24718475	24721122	46.7813	68.5228	105.808		0	0	0
	ppa014509m	scaffold_6	25325336	25327375	1.85374	2.32664	2.81369		0.422133	0.91918	0.68301
	ppa014548m	scaffold_6	25654669	25655829	2.52015	2.0911	2.02881		0.406992	0.23372	0.837923
	ppa004689m	scaffold_6	25694689	25696549	24.4328	95.4344	110.522		∞	2.16295	0.811731
	ppa005307m	scaffold_6	25694689	25697043	∞	28.4946	32.9994		∞	∞	0.5025
	ppa008294m	scaffold_6	25937091	25938833	2.07014	11.0059	2.73125		0.962112	0.00213624	0.390834
	ppa019730m	scaffold_6	26547337	26551592	∞	7.43775	11.0746		∞	0	∞
	ppa002572m	scaffold_6	26559943	26562551	22.8336	43.4204	25.9976		3.18492	0.194286	1.10353
	ppa001216m	scaffold_6	26689489	26693471	8.30418	∞	87.6493		0	0	∞
	ppa011207m	scaffold_6	28583167	28585434	2.64779	3.73144	2.48548		0.676079	0.168879	0.802237
	ppa004718m	scaffold_6	28638970	28642461	35.1356	14.1276	2.89727		2.44228	0.247838	0.411623
	ppa009109m	scaffold_6	28744479	28749803	2.46039	2.43232	3.96445		1.24577	1.74263	0.795359
	ppa023647m	scaffold_7	10062241	10068011	13.7843	2.41224	3.7382		1.237	0.447506	0.620736
	ppa014511m	scaffold_7	10077080	10077916	7.78467	4.29879	8.94158		0.612253	0.1191	2.345
	ppa008474m	scaffold_7	10624619	10625820	4.55958	7.39056	5.15631		3.26049	4.51076	1.02175
	ppa007098m	scaffold_7	10931170	10935546	1.76421	2.59025	3.41648		0.264344	0.130521	0.84412
	ppa007854m	scaffold_7	11183282	11184782	2.79003	3.19636	9.29176		0.749666	0.340787	0.884417
	ppa016103m	scaffold_7	12439729	12441677	4.08442	1.94701	2.74641		1.69295	0.301232	0.890322
	ppa012433m	scaffold_7	12780578	12781789	2.95083	7.32719	5.07684		0.821315	0.791666	0.522771
	ppa007714m	scaffold_7	14566849	14569174	92.9045	12.4156	7.0475		1.37152	0.260233	0.62846
	ppa012775m	scaffold_7	14736121	14736588	265.866	259.618	46.2556		3.84845	0.00832302	0.521111
	ppa019633m	scaffold_7	15040643	15042127	19.6521	10.7466	5.45855		0	0	∞
	ppa009872m	scaffold_7	15161205	15162269	140.023	27.7738	14.5995		0.76969	0.120164	0.938
	ppa011044m	scaffold_7	15441024	15443800	2.30329	4.62427	7.56403		2.22202	1.18034	1.24981
	ppa006381m	scaffold_7	15484273	15487613	2.55741	6.6855	5.1084		0.361379	0.0785784	0.537396
	ppa001498m	scaffold_7	15945260	15949214	120.335	97.9221	90.7222		7.6969	5.76786	0.938
	ppa005992m	scaffold_7	16986868	16989390	2.79679	3.11837	3.2615		1.13064	2.44949	0.8607
	ppa008278m	scaffold_7	17313701	17314816	4.47301	2.9324	2.67036		0.68854	0.812578	1.16212
	ppa009384m	scaffold_7	17598400	17599873	40.2968	∞	∞		0	0	∞
	ppa004784m	scaffold_7	17700119	17703468	2.10796	3.32489	3.94695		0.955345	0.996608	0.778298
	ppa011645m	scaffold_7	17910985	17911948	5.51441	1.83836	2.94967		1.51029	0.693993	1.59886
	ppa006013m	scaffold_7	18083517	18085140	3.08615	3.48161	2.2963		0.979448	0.546968	0.778452
	ppa011563m	scaffold_7	18128627	18130029	9.55666	2.02332	4.15343		0.577267	1.40076	0.866631
	ppa021400m	scaffold_7	18207083	18208637	11.3301	4.26615	9.25381		1.56169	1.58333	0.987369
	ppa010359m	scaffold_7	18860879	18863086	2.4317	3.88188	3.08421		0.836951	1.07449	0.88052
	ppa023335m	scaffold_7	19026328	19028081	∞	38.9797	∞		∞	0.192262	∞
	ppa007351m	scaffold_7	19413709	19417259	2.47865	2.23886	2.90105		0.919216	0.858312	0.723766
	ppa009228m	scaffold_7	19741635	19742800	∞	6.90243	8.17129		0.962112	0.576786	0.58625
	ppa003994m	scaffold_7	19976695	19979689	10.4988	15.3781	8.90461		∞	0.240327	0.781667
	ppa013016m	scaffold_7	20590303	20590770	34.9411	2.85672	3.53106		3.78285	0.0543663	1.93183
	ppa010303m	scaffold_7	20840027	20841971	5.09769	4.28098	7.42737		0.080176	0.229878	0.716528
	ppa013244m	scaffold_7	21060406	21061157	7.30797	10.141	3.16509		15.3938	30.7619	1.04222
	ppa013271m	scaffold_7	21778621	21779229	3.83015	7.11539	4.171		1.60865	0.472738	0.761033
	ppa012311m	scaffold_7	21860851	21862678	∞	∞	∞		0	0	∞
	ppa007396m	scaffold_7	22003221	22004548	25.9592	55.7681	215.282		∞	0.406708	1.61219
	ppa002595m	scaffold_7	22294783	22296751	267.101	78.2472	15.1029		4.08898	0.00833151	0.642984
	ppa015151m	scaffold_8	79426	80028	20.1762	19.702	2.37674		1.1319	0.0191305	0.756452
	ppa009564m	scaffold_8	121506	126861	2.63992	3.37307	2.27411		1.3899	2.83455	0.998539
	ppa008608m	scaffold_8	525767	529016	8.57875	2.40516	2.41532		1.29668	0.205952	0.940743
	ppb020460m	scaffold_8	950661	952875	89.7993	7.46288	3.00894		2.40528	2.40327	1.95417
	ppa014447m	scaffold_8	2538363	2540523	∞	62.4168	8.03161		0.806094	1.35457	0.673102
	ppa023736m	scaffold_8	3610630	3612427	3.38244	12.5512	21.534		0	0	∞
	ppa004857m	scaffold_8	11776833	11781273	1.95783	2.0597	3.37629		0.75658	1.74574	0.707866
	ppa015804m	scaffold_8	13309637	13309891	82.9095	2.13523	3.02453		1.44317	0.160218	∞
	ppa014165m	scaffold_8	13337839	13338370	77.8145	21.1071	20.952		0	0	∞
	ppa018802m	scaffold_8	13357466	13357759	145.902	14.2473	5.40974		4.81056	0.858312	0.862133
	ppa007279m	scaffold_8	13996656	13998137	2.62308	2.35824	3.29311		0.807549	3.36097	1.68797
	ppa003134m	scaffold_8	14993882	14996310	3.59232	3.0267	31.7678		1.52559	3.94602	3.57367
	ppa013574m	scaffold_8	15328600	15329563	18.2858	3.31059	6.67981		0.666078	0.147474	0.63315
	ppa006838m	scaffold_8	15774477	15776076	4.22863	2.27536	2.2913		1.12852	2.0847	1.08253
	ppa006273m	scaffold_8	16035024	16037141	4.05327	3.47309	4.6274		1.34154	0.275057	0.789643
	ppa007813m	scaffold_8	16161763	16165890	2.58605	2.6827	3.18585		0.805736	2.02474	0.846651
	ppa026873m	scaffold_8	16891388	16893348	14.9109	6.92509	7.43086		0.230907	0.961309	1.005
	ppa007014m	scaffold_8	17335252	17338397	3.20264	3.58784	2.78714		0.743017	0.595096	0.672464
	ppa007387m	scaffold_8	17363021	17364434	2.78411	2.55279	2.57265		0.85485	1.09924	0.735961
	ppa012566m	scaffold_8	17783908	17784407	6.32019	3.35651	7.03389		0.794124	7.14115	1.12907
	ppa009839m	scaffold_8	17929397	17931430	2.74931	4.42186	2.9916		1.87671	0.839154	0.940381
	ppa003471m	scaffold_8	17980161	17983876	2.04989	3.21627	3.66288		0.816338	0.531687	0.784586
	ppa016050m	scaffold_8	18093328	18095254	∞	73.2719	∞		∞	0.106812	1.75875
	ppa020555m	scaffold_8	18277197	18278628	10.9605	1.95429	4.35554		2.15682	0.294455	1.27909
	ppa009934m	scaffold_8	18393249	18395324	2.15457	10.0313	19.7139		0.339296	0.197122	0.425834
	ppa013219m	scaffold_8	18416313	18416987	5.21079	11.3074	5.06904		0.617652	3.12425	2.345
	ppa000265m	scaffold_8	18918804	18925542	3.49349	3.41138	8.79589		2.13469	0.156007	1.35362
	ppa006705m	scaffold_8	18997719	19001634	1.683	2.05989	2.23156		0.755286	1.50642	0.819748
	ppa009822m	scaffold_8	19338806	19340852	2.76694	2.17038	2.11065		1.03395	0.826029	0.709486
	ppa010224m	scaffold_8	20070542	20072756	9.49522	5.16177	13.8059		2.61145	0.262804	1.08671
	ppa010573m	scaffold_8	20109072	20110627	3.26241	3.90784	7.07131		1.04815	0.287534	1.00073
	ppa002556m	scaffold_8	20131206	20136654	4.54546	34.9172	20.2187		0	0	0
	ppa007085m	scaffold_8	20350316	20351625	4.80826	3.62947	7.87507		0.0620718	0.256349	0.469
	ppa010243m	scaffold_8	20378636	20381143	3.19961	3.12441	6.79001		0.434502	6.72916	0.683959
	ppa017430m	scaffold_8	20479840	20481078	17.4891	11.6533	15.9323		3.84845	0.0401941	1.005
	ppa003639m	scaffold_8	21415508	21417323	3.26578	11.6341	10.105		0.541188	0.0512952	0.63315
	ppa018952m	scaffold_8	21640125	21640685	8.56886	7.92708	11.3448		11.5453	0.253532	0.879375
Down-regulated	ppa000917m	scaffold_1	711208	716759	0.336358	0.363027	0.276639		1.06446	3.17385	1.13433
	ppa001207m	scaffold_1	883670	887810	0.090638	0.0906019	0.1399		1.3492	2.11596	1.17777
	ppa022366m	scaffold_1	890287	890923	0.0484725	0.0745998	0.203198		0.911231	3.43076	1.39482
	ppa022763m	scaffold_1	1004683	1011376	0.332527	0.392285	0.273115		0.977288	0.968831	1.11206
	ppa005399m	scaffold_1	1439839	1443105	0.311723	0.215785	0.154521		1.66634	4.36486	1.65529
	ppa004004m	scaffold_1	2727030	2728650	0.113432	0.07435	0.0278741		6.3656	11.163	1.60373
	ppa002669m	scaffold_1	2748383	2753025	0.331196	0.345987	0.219066		1.99957	5.86994	1.62782
	ppa000302m	scaffold_1	2942462	2950533	0.160649	0.179385	0.190918		1.14037	8.84404	1.20493
	ppa018004m	scaffold_1	3132284	3135574	0.180299	0.285143	0.285262		0.821905	1.44622	1.45493
	ppa025202m	scaffold_1	3370315	3373660	0.166745	0.129639	0.0994558		1.1741	1.30593	1.08231
	ppa004542m	scaffold_1	3655374	3657084	0.368715	0.294567	0.456958		1.09546	1.0629	1.39968
	ppa000646m	scaffold_1	4604200	4608606	0.283055	0.14215	0.246934		0.999948	5.23065	1.17887
	ppa004480m	scaffold_1	7285620	7290978	0.190529	0.316062	0.237347		0.594372	0.596527	0.72114
	ppa000690m	scaffold_1	8093363	8099939	0.190131	0.395997	0.157777		0.975182	0.969807	0.840285
	ppa000792m	scaffold_1	8101127	8107079	0.243762	0.415481	0.378478		1.09539	2.14865	1.18603
	ppa001493m	scaffold_1	9174337	9182385	0.296809	0.275078	0.306984		0.740988	1.24405	1.265
	ppa002408m	scaffold_1	9496961	9500728	0.204385	0.3456	0.490857		1.06151	5.13303	0.804406
	ppa013805m	scaffold_1	10585379	10585691	0	0	0		0.0267253	0.03101	1.1725
	ppa002265m	scaffold_1	10854394	10857269	0.300899	0.377384	0.386873		0.953078	1.40858	1.04387
	ppa000298m	scaffold_1	11321194	11330109	0.125705	0.23243	0.202938		1.188	4.26581	2.05549
	ppa020033m	scaffold_1	12590313	12595427	0.143366	0.130663	0.133518		2.29879	4.06608	1.78152
	ppa000429m	scaffold_1	13769186	13781547	0.407147	0.427979	0.325373		1.66232	2.71337	0.979082
	ppa017140m	scaffold_1	21710225	21712620	0.130854	0.134198	0.248116		0.824668	4.07653	1.42827
	ppa001425m	scaffold_1	22001604	22009424	0.246982	0.38434	0.353296		0.826845	2.41161	0.930284
	ppa026219m	scaffold_1	22611556	22612314	0.0587131	0.014384	0.0308118		0.155179	0.106812	0
	ppa023657m	scaffold_1	22766185	22767685	0.330345	0.286859	0.356751		1.45279	1.83744	1.94558
	ppa000679m	scaffold_1	22816990	22822324	0.310411	0.332618	0.478742		1.57213	3.10204	0.983773
	ppa009903m	scaffold_1	22934158	22935800	0.0799689	0.112913	0.217707		1.02964	1.52715	1.94627
	ppa001064m	scaffold_1	23742429	23746207	0.390876	0.326874	0.490137		0.912663	1.58784	1.17527
	ppa018960m	scaffold_1	24870660	24872089	0.290973	0.127861	0.184207		1.56752	13.4218	1.89074
	ppa000209m	scaffold_1	25148856	25159801	0.141506	0.123759	0.0796406		0.993089	3.23544	1.05861
	ppa001115m	scaffold_1	26402431	26409362	0.157995	0.272776	0.300415		0.971146	4.69731	1.42422
	ppa001575m	scaffold_1	26586357	26594860	0.358313	0.372557	0.194696		3.66533	2.45635	1.33622
	ppa000582m	scaffold_1	27500462	27506526	0.314493	0.406651	0.323864		1.3239	3.04872	1.71247
	ppa025624m	scaffold_1	27551563	27553819	0.0410414	0.0492135	0.10185		1.09172	13.1579	1.73498
	ppa009409m	scaffold_1	28215275	28216445	0.281132	0.249451	0.166303		1.44896	2.10076	1.92339
	ppa000186m	scaffold_1	28673586	28678668	0.29751	0.366144	0.41225		1.26229	7.05917	1.24058
	ppa004666m	scaffold_1	29117214	29121203	0.0516221	0.0510786	0.159867		1.35613	1.07818	1.0313
	ppa013354m	scaffold_1	29263179	29263906	0.060415	0.0490441	0.0320694		2.65543	66.3303	2.60976
	ppa011671m	scaffold_1	29535427	29537574	0.306312	0.202796	0.361242		1.1667	3.46729	1.06867
	ppa012480m	scaffold_1	30297854	30298632	0.0771969	0.189509	0.238091		0.650841	0.826546	1.2543
	ppa005944m	scaffold_1	30308500	30309838	0.0609698	0.134438	0.14392		0.450719	1.57857	0.933215
	ppa001524m	scaffold_1	30652062	30655298	0.218264	0.210839	0.174889		0.502414	2.04693	0.996928
	ppa001534m	scaffold_1	30788175	30791446	0.313623	0.325965	0.24409		1.66519	2.73574	1.51426
	ppa003128m	scaffold_1	30885268	30890630	0.385754	0.28745	0.483908		1.29667	7.6968	1.28437
	ppa022290m	scaffold_1	30925427	30928837	0.0792284	0.0877589	0.0670877		1.55455	31.5309	1.34
	ppa004797m	scaffold_1	32019533	32023891	0.208109	0.367776	0.480523		0.654582	3.14502	1.09792
	ppa001931m	scaffold_1	32581731	32586354	0.166234	0.292368	0.307191		0.807987	0.852854	0.930471
	ppa005293m	scaffold_1	32913204	32915588	0.360884	0.447597	0.470125		1.50966	3.10949	1.14675
	ppa009403m	scaffold_1	33308371	33310729	0.288274	0.367061	0.274225		1.36608	6.17188	1.27935
	ppa004169m	scaffold_1	33658662	33660319	0.0122079	0.0851184	0.101767		87.3598	48.4927	1.2796
	ppa003778m	scaffold_1	33805350	33808906	0.199218	0.227094	0.101095		1.67364	0.973911	1.05107
	ppa001461m	scaffold_1	33810056	33812971	0.295935	0.345804	0.180085		1.46585	1.217	1.38712
	ppa000410m	scaffold_1	34057718	34064832	0.10402	0.231984	0.313688		0.775693	5.97472	0.943767
	ppa000675m	scaffold_1	34987494	34992879	0.191599	0.440184	0.421426		0.998951	3.55127	1.30682
	ppa000805m	scaffold_1	36873652	36877947	0.173549	0.398619	0.355478		1.02977	1.22796	0.717727
	ppa002390m	scaffold_1	37484556	37487158	0.235209	0.298975	0.298658		1.0517	1.69643	0.959319
	ppa001581m	scaffold_1	37691281	37693957	0.331229	0.283632	0.268928		1.39629	1.58237	1.26448
	ppa000256m	scaffold_1	38237817	38244679	0.245486	0.231238	0.25705		3.12036	4.61428	1.82727
	ppa008080m	scaffold_1	38509069	38510849	0.155266	0.150505	0.307344		0.973943	3.0563	1.10311
	ppa000131m	scaffold_1	39294050	39301615	0.325357	0.448146	0.330097		1.54042	1.67946	1.19874
	ppa000412m	scaffold_1	39523212	39529258	0.395206	0.449896	0.330265		1.24757	1.28659	0.973189
	ppa000775m	scaffold_1	39804992	39811432	0.363562	0.326095	0.359351		2.00475	4.02389	1.53627
	ppa000193m	scaffold_1	40825793	40836098	0.336795	0.371974	0.291204		1.50072	1.25501	1.16222
	ppa002542m	scaffold_1	41157181	41161476	0.285849	0.212845	0.189278		2.68245	13.4904	1.4497
	ppa000034m	scaffold_1	41169937	41182777	0.20969	0.421394	0.265889		0.812041	0.855575	1.24296
	ppa000578m	scaffold_1	42534211	42538722	0.389565	0.449018	0.363959		1.10349	1.67523	1.05768
	ppa003227m	scaffold_1	43141240	43143020	0.33311	0.290169	0.308118		1.03083	1.75036	1.09272
	ppa001379m	scaffold_1	43157950	43165565	0.213235	0.138272	0.16296		1.40214	5.80889	1.47268
	ppa004314m	scaffold_1	43517854	43525738	0.313177	0.422808	0.425057		1.24585	2.04308	1.24443
	ppa000880m	scaffold_1	44382807	44387081	0.042955	0.0900404	0.0851547		1.15061	7.44485	1.30957
	ppb015588m	scaffold_1	46628038	46629823	0.320413	0.183414	0.268055		1.0952	1.25319	1.07706
	ppa003137m	scaffold_1	46681585	46683873	0.179296	0.239843	0.378398		0.87315	1.70399	1.42203
	ppa001108m	scaffold_10	80211	86588	0.376408	0.452296	0.372403		1.08367	2.83654	1.1725
	ppa009154m	scaffold_10	118664	119899	0.104645	0.293579	0.155745		1.41299	1.14723	0.958224
	ppa000841m	scaffold_10	178324	185505	0.333253	0.402041	0.2619		1.86159	4.03533	1.16311
	ppa025473m	scaffold_10	652104	656255	0.162114	0.196515	0.109998		1.53257	1.96631	1.49681
	ppa001997m	scaffold_10	692674	697300	0.206554	0.345504	0.314853		0.718882	5.81155	1.32717
	ppa003732m	scaffold_10	709546	711213	0.0498125	0.0616349	0.136555		2.50149	2.09874	1.6438
	ppa014599m	scaffold_13	597924	601215	0.0419802	0.0600393	0.0873001		1.11622	19.8178	2.49389
	ppa001154m	scaffold_15	465088	468563	0.25625	0.286739	0.441095		0.743877	1.78208	0.819587
	ppa016901m	scaffold_2	1052835	1058102	0.28497	0.307271	0.184391		1.16592	1.14009	0.932725
	ppa000166m	scaffold_2	1454585	1466025	0.183479	0.261611	0.208963		1.14954	2.97279	1.28417
	ppa025310m	scaffold_2	4797446	4802398	0.149272	0.262873	0.178987		1.05732	2.85685	1.32298
	ppa000174m	scaffold_2	7202866	7210805	0.37675	0.395662	0.307586		1.3066	1.33278	1.05704
	ppa000635m	scaffold_2	7212500	7225432	0.265648	0.379345	0.383628		1.43742	5.90969	1.02971
	ppa000385m	scaffold_2	8995630	9000260	0.367498	0.404051	0.326462		1.29686	0.981441	1.24035
	ppa013112m	scaffold_2	10311169	10311795	0.195094	0.137798	0.224159		0.918259	1.17154	1.34361
	ppa000342m	scaffold_2	12554331	12558131	0.305955	0.388607	0.315068		0.968151	1.77161	0.849357
	ppa023276m	scaffold_2	13005224	13009675	0.0719971	0.0542755	0.0764672		0.962112	2.10698	2.20706
	ppa007849m	scaffold_2	14152410	14154282	0.0671613	0.196749	0.134427		0.980846	4.76108	0.703308
	ppa000369m	scaffold_2	14160786	14166932	0.0779704	0.263839	0.152378		1.39679	5.98507	0.748712
	ppa025033m	scaffold_2	14732350	14735560	0.0989057	0.155583	0.0870622		1.4238	4.43913	1.52754
	ppa001262m	scaffold_2	15381437	15386714	0.130233	0.205367	0.230967		1.02249	8.48214	1.77652
	ppa002004m	scaffold_2	16942143	16946640	0.328678	0.298569	0.309581		1.46585	2.85046	1.00885
	ppa001950m	scaffold_2	17813844	17818975	0.211377	0.318347	0.406167		1.93446	3.74613	0.999335
	ppa000771m	scaffold_2	17905438	17908675	0.332123	0.307049	0.178987		4.16383	4.42497	1.37933
	ppa008388m	scaffold_2	17984225	17987995	0.017621	0.0266804	0.0582001		1.36049	43.4992	2.12223
	ppa015549m	scaffold_2	18010712	18014945	0	0	0		0	0	2.52539
	ppa000033m	scaffold_2	18368725	18379350	0.175511	0.330547	0.189806		1.47703	1.78949	1.16544
	ppa005694m	scaffold_2	18727178	18729326	0.127846	0.268734	0.0487814		0.873621	2.99361	1.41677
	ppa000692m	scaffold_2	18754025	18762127	0.119377	0.302877	0.272813		0.791171	7.28644	1.09113
	ppa006401m	scaffold_2	20032255	20033601	0.337304	0.184665	0.15878		1.84982	2.28747	1.72174
	ppa000070m	scaffold_2	20186898	20196308	0.325389	0.321584	0.153346		1.44441	3.10229	1.22398
	ppa001443m	scaffold_2	21183747	21188950	0.223429	0.389206	0.347613		1.03881	2.29462	1.20341
	ppa000448m	scaffold_2	21239229	21244053	0.293265	0.360526	0.291		1.19695	1.47519	1.20507
	ppa000208m	scaffold_2	22379541	22384584	0.233145	0.403836	0.42413		0.806992	1.24656	0.823767
	ppa000681m	scaffold_2	24147019	24150726	0.0419069	0.0711196	0.132255		0.470452	2.96911	1.20459
	ppa004660m	scaffold_2	24883816	24887222	0.134963	0.175801	0.326227		0.809992	3.48794	1.39341
	ppa004822m	scaffold_2	25221862	25224983	0.11166	0.364043	0.305037		1.05257	2.97696	1.15446
	ppa026735m	scaffold_2	25347318	25347872	0.274128	0.104654	0.22504		1.58283	5.44742	1.83992
	ppa011221m	scaffold_2	26090250	26091573	0.0116562	0.0467045	0.149657		1.39199	1.86769	0.996626
	ppa000352m	scaffold_2	26238246	26243582	0.288316	0.403133	0.211793		2.57331	2.5037	1.243
	ppa002291m	scaffold_2	26274315	26276741	0.151676	0.166259	0.181428		1.54684	6.07743	1.57885
	ppa000528m	scaffold_2	26410723	26418447	0.151704	0.412775	0.2619		0.940246	1.89215	0.833878
	ppa002691m	scaffold_2	26589479	26592732	0.28931	0.437914	0.478971		0.675212	2.5734	0.881639
	ppa004580m	scaffold_3	1711490	1713101	0.214454	0.346338	0.232446		0.583917	3.14102	1.00449
	ppa000279m	scaffold_3	1833131	1841751	0.300662	0.405696	0.292538		1.33454	1.22297	1.0374
	ppa001374m	scaffold_3	1856238	1858809	0.196694	0.245985	0.22397		1.6837	2.43285	1.40274
	ppa017548m	scaffold_3	2059796	2063401	0.371462	0.342392	0.364187		1.91329	1.94485	1.41509
	ppa019290m	scaffold_3	2073232	2075289	0.0919551	0.0403036	0.114981		0.574531	4.32589	1.42053
	ppa000457m	scaffold_3	2077108	2080629	0.296385	0.23854	0.161978		1.26128	2.0264	1.09848
	ppa002212m	scaffold_3	2878791	2883380	0.270595	0.328136	0.226013		1.12246	1.2571	1.19254
	ppa009556m	scaffold_3	4271923	4272947	0.350716	0.345788	0.359828		0.933933	1.66436	1.1827
	ppa000032m	scaffold_3	5700000	5710521	0.192081	0.451344	0.280861		1.38322	2.14321	1.17932
	ppa002798m	scaffold_3	5720078	5723736	0.148066	0.128973	0.212284		1.57865	3.68044	1.38224
	ppa000135m	scaffold_3	5889707	5899353	0.0633411	0.131179	0.198362		1.4194	8.76309	2.67912
	ppa000478m	scaffold_3	6101226	6110241	0.356293	0.36322	0.294309		1.47047	2.17572	1.28631
	ppa012123m	scaffold_3	12230357	12231711	0.0136466	0.035837	0.0225053		0.931099	1.77076	1.98109
	ppa000698m	scaffold_3	13433655	13441045	0.106491	0.277775	0.0678391		0.403047	0.396753	0.903668
	ppa003232m	scaffold_3	14182931	14186843	0.259479	0.351542	0.218505		1.64229	1.44042	1.2306
	ppa002053m	scaffold_3	14723663	14728302	0.310604	0.374722	0.333967		1.02007	3.78785	1.20444
	ppa009367m	scaffold_3	16022263	16024384	0.156045	0.144643	0.137498		0.989445	2.02322	1.27079
	ppa003196m	scaffold_3	16300905	16303198	0.144027	0.194892	0.20952		1.28305	9.82611	0.96581
	ppa001593m	scaffold_3	17166435	17170295	0.0373032	0.07435	0.0432		0.670947	0.961309	1.88311
	ppa000399m	scaffold_3	18111062	18117386	0.202494	0.323176	0.373333		1.09647	0.937637	1.20211
	ppa001157m	scaffold_3	18766568	18769249	0.115539	0.146849	0.168968		1.28935	12.6554	1.72408
	ppa001190m	scaffold_3	18774840	18777497	0.0963666	0.0962552	0.225525		0.663374	19.3544	1.3778
	ppa013018m	scaffold_3	18809760	18810532	0.0460419	0.0441983	0.0770295		2.10819	17.5605	1.85211
	ppa003761m	scaffold_3	18812093	18814176	0.0434233	0.0417504	0.0644677		2.58839	6.6811	1.64071
	ppa001413m	scaffold_3	18815789	18818489	0.111164	0.0765424	0.147739		3.27993	10.0782	1.67133
	ppa016279m	scaffold_3	18829367	18831840	0.108558	0.0784328	0.0487256		7.05549	15.8616	1.35763
	ppa000160m	scaffold_3	19075922	19083048	0.261524	0.391728	0.1992		1.65274	2.58585	1.06368
	ppa000458m	scaffold_3	20117177	20121371	0.27152	0.381905	0.341173		1.15743	1.30347	1.03646
	ppa000011m	scaffold_3	20765851	20778236	0.244642	0.292274	0.261087		4.00373	3.10707	2.12621
	ppa002420m	scaffold_3	20838318	20841102	0.285035	0.311417	0.27936		0.792577	1.5497	1.16009
	ppa000707m	scaffold_3	21776265	21784100	0.335453	0.375594	0.406508		1.11674	2.4994	1.11097
	ppa001652m	scaffold_3	21853551	21858762	0.314118	0.433777	0.244721		1.16098	0.993506	0.630523
	ppa006610m	scaffold_3	21892864	21895162	0.0182535	0.0319581	0.0353124		1.46318	5.19903	1.80923
	ppa001984m	scaffold_4	283605	287719	0.206936	0.304705	0.495722		0.890747	4.69509	0.895316
	ppa007263m	scaffold_4	973724	974916	0.0366634	0.0267631	0.0654751		1.912	19.1388	1.90771
	ppa013342m	scaffold_4	1355799	1357026	0.177966	0.192598	0.246249		1.50286	1.08847	2.41265
	ppa010884m	scaffold_4	1365094	1366308	0.0490597	0.0511844	0.201614		0.928997	1.88777	2.00872
	ppa003317m	scaffold_4	1766172	1768883	0.341765	0.306915	0.286394		1.19773	1.1498	1.13528
	ppa006862m	scaffold_4	1839035	1841863	0.296985	0.418679	0.420884		1.6272	0.992828	0.733177
	ppa001031m	scaffold_4	2252307	2256576	0.241524	0.389852	0.376941		2.08458	1.59276	1.08875
	ppa000813m	scaffold_4	2562727	2566058	0.0884729	0.0924533	0.190473		0.919497	3.82478	1.39064
	ppa001223m	scaffold_4	2984578	2988309	0.0496266	0.143333	0.155584		1.03121	7.17285	1.54214
	ppa000470m	scaffold_4	3730279	3734318	0.0900952	0.026152	0.0176753		1.27195	1.74377	1.98815
	ppa004612m	scaffold_4	4086103	4087655	0.1267	0.266571	0.20952		1.15477	3.46142	0.941641
	ppa001179m	scaffold_4	4217248	4223046	0.416634	0.379054	0.381708		1.43395	5.24841	1.14815
	ppa000145m	scaffold_4	4352274	4366904	0.174677	0.358038	0.353088		1.48966	4.6582	1.32307
	ppa010212m	scaffold_4	5172194	5172973	0.298914	0.14063	0.224053		1.27518	3.2763	1.35978
	ppa010953m	scaffold_4	6053319	6054237	0.117001	0.120988	0.410218		1.23204	4.70976	1.43673
	ppa025052m	scaffold_4	6943549	6944687	0.019389	0.0419656	0.0506904		0	0	0
	ppa000701m	scaffold_4	8274643	8281598	0.264382	0.254047	0.429018		1.81352	3.91918	1.59581
	ppa001122m	scaffold_4	9049348	9057059	0.119767	0.150424	0.224159		0.611161	6.38086	1.07616
	ppa013650m	scaffold_4	9140315	9141469	0.379368	0.0932793	0.110409		4.71864	1.57827	1.91277
	ppa009038m	scaffold_4	9508052	9509218	0.164958	0.277545	0.334489		5.03137	2.50333	0.777604
	ppa001903m	scaffold_4	10243471	10245898	0.0176512	0.0185311	0.162559		0.674095	31.8397	1.19324
	ppa000091m	scaffold_4	10268913	10278408	0.258266	0.305838	0.266594		1.85833	1.75273	1.58456
	ppa010307m	scaffold_4	10995538	10997054	0.363669	0.451087	0.49113		1.3434	4.43713	1.19224
	ppa006788m	scaffold_4	11005900	11008016	0.108584	0.0593443	0.187021		1.03962	8.74735	1.84284
	ppa002329m	scaffold_4	13247852	13252146	0.128581	0.197637	0.278892		1.45987	11.2525	1.09875
	ppa017824m	scaffold_4	16113499	16114533	0.238732	0.175227	0.272376		0.758849	2.99074	0.994849
	ppa002409m	scaffold_4	18374052	18377667	0.382515	0.416414	0.275487		1.96412	2.61239	1.2086
	ppa006653m	scaffold_4	20431257	20434173	0.196035	0.277917	0.235105		3.00245	4.1927	2.01159
	ppa000307m	scaffold_4	21717471	21726833	0.223291	0.401292	0.306561		1.99366	1.76863	1.42832
	ppa1027150m	scaffold_4	27509658	27512120	0	0	0		1.38194	9.49293	2.98799
	ppa000682m	scaffold_5	378480	383171	0.345983	0.451077	0.270868		1.28318	1.38671	0.845156
	ppa003370m	scaffold_5	933654	935659	0.313689	0.307946	0.429785		0.664442	1.03145	1.20628
	ppa001395m	scaffold_5	1023275	1027242	0.242497	0.340573	0.258819		1.27288	2.93297	1.32795
	ppa001086m	scaffold_5	1155133	1159389	0.26247	0.221799	0.243962		1.95095	3.05111	1.60486
	ppa004763m	scaffold_5	1202692	1207562	0.207389	0.175697	0.258466		1.89746	2.58552	1.25121
	ppa002143m	scaffold_5	2091273	2095632	0.247802	0.238794	0.19096		2.24252	2.63722	1.31456
	ppa013500m	scaffold_5	4869592	4870219	0.238858	0.172311	0.414746		0.625456	1.92948	1.35725
	ppa012101m	scaffold_5	5182606	5183329	0.0706922	0.0398718	0.063491		1.31336	82.6726	1.07375
	ppa000588m	scaffold_5	5198367	5202583	0.128585	0.176737	0.213655		0.828182	9.70922	1.02976
	ppa007962m	scaffold_5	10336380	10339583	0.364314	0.410927	0.469925		2.02658	1.5276	0.92125
	ppa002210m	scaffold_5	11116342	11119072	0.236518	0.14283	0.151278		0.752543	3.67468	1.42504
	ppa011773m	scaffold_5	11452443	11453167	0.228006	0.250575	0.0763726		3.32189	1.29612	1.58086
	ppa010355m	scaffold_5	11453243	11454856	0.314614	0.171758	0.0313184		6.54552	3.16622	1.34046
	ppa011689m	scaffold_5	11456466	11457166	0.200001	0.146875	0.303857		2.26995	5.63543	1.90283
	ppa021010m	scaffold_5	11458817	11459707	0.388684	0.284165	0.0833082		5.84668	3.61635	1.59397
	ppa000509m	scaffold_5	12722937	12727848	0.306189	0.37977	0.296958		1.00705	1.2048	1.11541
	ppa000755m	scaffold_5	13213133	13219770	0.198996	0.16709	0.196003		1.26858	2.87255	1.35806
	ppa001392m	scaffold_5	13252060	13256617	0.304019	0.342496	0.272938		1.02569	0.943122	1.1426
	ppa000214m	scaffold_5	14087553	14096069	0.129211	0.258657	0.304303		0.77292	2.20574	1.29206
	ppa004942m	scaffold_5	14357685	14359153	0.168365	0.161925	0.366197		1.4572	15.7192	1.70283
	ppa000152m	scaffold_5	15007234	15013405	0.332837	0.406941	0.401786		1.33399	1.35335	1.16556
	ppa005959m	scaffold_5	15161443	15163800	0.303675	0.306344	0.151848		1.54784	1.13239	1.16246
	ppa019013m	scaffold_5	15164779	15166827	0.226386	0.210426	0.170677		0.830793	3.17027	0.990396
	ppa000140m	scaffold_5	15334832	15342472	0.344078	0.362102	0.253879		1.61657	2.06301	1.03836
	ppa002296m	scaffold_5	16503216	16506544	0.274424	0.337881	0.288205		1.59436	2.53436	1.17656
	ppa000418m	scaffold_5	16889538	16895285	0.20471	0.299848	0.230985		0.925433	2.0744	1.26507
	ppa000205m	scaffold_5	17005771	17020872	0.270977	0.374614	0.352617		1.16839	2.68057	1.46059
	ppa017267m	scaffold_5	17214327	17217139	0.341691	0.284165	0.448972		0.645847	15.5412	0.768463
	ppa001476m	scaffold_5	17259304	17265267	0.205653	0.214551	0.193806		1.14713	8.12743	1.31377
	ppa025024m	scaffold_5	17389139	17389423	0.0928238	0.105856	0.126633		1.20464	3.62093	1.70408
	ppa000434m	scaffold_5	18087376	18094412	0.193264	0.322388	0.227677		0.820693	1.5329	1.04026
	ppa000547m	scaffold_5	18183235	18190751	0.262346	0.3594	0.257535		1.65178	3.38092	1.23921
	ppa000292m	scaffold_6	593583	598175	0.243653	0.345203	0.236178		1.59688	2.76561	1.2529
	ppa001036m	scaffold_6	1508485	1512065	0.368091	0.360635	0.367579		1.20118	3.47421	1.33445
	ppa025495m	scaffold_6	2225762	2226622	0.269943	0.104772	0.23934		2.00669	2.64813	3.22991
	ppa001924m	scaffold_6	2468104	2471544	0.329103	0.275045	0.118447		1.21868	1.38972	1.47116
	ppa001947m	scaffold_6	2503436	2507473	0.254215	0.399313	0.346955		0.814893	1.42028	0.946186
	ppa012818m	scaffold_6	4607829	4608290	0.0490427	0.0490441	0.0515214		1.29676	2.88393	2.18085
	ppa004225m	scaffold_6	4803980	4806713	0.381444	0.318122	0.4753		1.40806	1.73129	1.28507
	ppa005137m	scaffold_6	4835122	4837967	0.0413476	0.258717	0.323929		1.75504	4.44091	2.0308
	ppa003149m	scaffold_6	5038616	5040822	0.35828	0.271378	0.367405		1.34827	1.85074	1.58905
	ppa020716m	scaffold_6	5193813	5197377	0.379637	0.221489	0.300565		1.53938	2.06136	1.37011
	ppa004158m	scaffold_6	5877026	5879393	0.0851656	0.229163	0.0968585		0.507571	0.350996	0.599676
	ppa000259m	scaffold_6	6028525	6036955	0.342404	0.416318	0.288205		1.34464	1.19648	0.900729
	ppa007376m	scaffold_6	6169277	6172169	0.27944	0.222591	0.109406		1.52772	4.49755	1.81772
	ppa000447m	scaffold_6	6449907	6454830	0.206749	0.353613	0.325248		1.48109	5.99405	0.94462
	ppa001557m	scaffold_6	6782947	6789326	0.222851	0.126326	0.309188		0.864015	8.94877	1.66153
	ppa016505m	scaffold_6	10276750	10279141	0.029776	0.0110616	0.0299315		1.28668	8.2081	3.7185
	ppa017666m	scaffold_6	10333417	10335850	0.0926363	0.0637759	0.123498		1.15453	2.01951	1.60661
	ppa001078m	scaffold_6	11224654	11231075	0.272632	0.234337	0.231143		1.28464	3.05281	1.37769
	ppa016557m	scaffold_6	11720905	11728341	0.29237	0.243611	0.253057		1.79733	3.94137	1.56669
	ppa002583m	scaffold_6	11832019	11836128	0.370073	0.408789	0.258598		2.77955	3.9912	1.49222
	ppa000263m	scaffold_6	13046387	13055375	0.338569	0.321633	0.175514		1.48609	2.48751	1.24439
	ppa001169m	scaffold_6	14534934	14539592	0.412108	0.440072	0.317332		1.22721	1.76812	1.19869
	ppa000319m	scaffold_6	18678751	18691762	0.130606	0.339222	0.243104		0.823871	2.11431	1.09266
	ppa004306m	scaffold_6	19896598	19902805	0.176733	0.284973	0.264939		1.25709	5.17744	1.71
	ppa016288m	scaffold_6	20332355	20337597	0.278187	0.263986	0.383737		1.26193	3.96716	1.19654
	ppa005607m	scaffold_6	20935935	20940792	0.329536	0.129433	0.214526		2.73736	6.8377	1.2282
	ppa001701m	scaffold_6	21064362	21066695	0.0837075	0.191291	0.117094		0.694773	1.68512	0.835898
	ppa019762m	scaffold_6	21355806	21358190	0.122607	0.0709999	0.100302		1.34696	4.40876	1.20886
	ppa003849m	scaffold_6	21957592	21959560	0.0798867	0.0849664	0.0227141		2.27625	2.88234	1.1725
	ppa021741m	scaffold_6	22264828	22269069	0.14179	0.23773	0.27347		0.828897	1.12153	1.3332
	ppa014212m	scaffold_6	22947380	22948345	0.292181	0.165245	0.220696		1.71903	1.25236	0.995426
	ppa001883m	scaffold_6	23100887	23103133	0.228418	0.275977	0.263732		0.90198	6.00818	1.97612
	ppa027046m	scaffold_6	23159285	23159686	0.0694772	0.0813277	0.11058		1.19577	1.3544	1.9523
	ppa019994m	scaffold_6	23270611	23272231	0.309864	0.355905	0.342074		0.739147	2.76949	1.57636
	ppa002087m	scaffold_6	23373171	23379557	0.219206	0.411601	0.293279		1.83141	3.28486	1.2186
	ppa000563m	scaffold_6	24496995	24502150	0.300514	0.409035	0.284878		1.33599	1.3947	1.0535
	ppa025482m	scaffold_6	25016110	25018469	0.0161575	0.0452296	0.0150194		1.75793	6.18582	0.985966
	ppa001778m	scaffold_6	25531221	25536071	0.306992	0.444498	0.274071		2.14897	15.0302	1.454
	ppa007071m	scaffold_6	25941051	25944426	0.0703854	0.108691	0.21943		1.41303	5.11352	1.90306
	ppa026646m	scaffold_6	26215586	26216104	0.147824	0.126222	0.194		0.320704	0.192262	0
	ppa000472m	scaffold_6	26660496	26669259	0.21038	0.285475	0.236367		1.01412	0.856395	1.21043
	ppa000875m	scaffold_6	26769338	26774103	0.23197	0.367116	0.403228		0.955958	4.03577	0.980943
	ppa007325m	scaffold_6	27234971	27237909	0.223191	0.194739	0.266194		2.17569	1.82191	0.984505
	ppa000128m	scaffold_6	27701390	27709170	0.173353	0.398104	0.262243		1.22005	0.981681	1.14721
	ppa011755m	scaffold_6	27710800	27712137	0.153268	0.139296	0.422532		0.899038	4.50391	1.8088
	ppa013052m	scaffold_6	27722602	27723277	0.35973	0.235378	0.285709		20.7541	16.1286	1.58078
	ppa000042m	scaffold_6	28460783	28468191	0.252719	0.350861	0.328972		1.26067	2.25197	1.11932
	ppa011229m	scaffold_6	28580888	28581841	0.146823	0.161685	0.403735		1.21611	3.38278	1.58609
	ppa000518m	scaffold_6	28834266	28841989	0.356237	0.425017	0.323731		1.34177	1.8417	0.985455
	ppa001336m	scaffold_7	8396449	8400160	0.13051	0.189853	0.171242		1.61635	2.03571	1.40033
	ppa000238m	scaffold_7	8695503	8704673	0.249949	0.3021	0.323604		1.12646	2.87519	1.29447
	ppa000175m	scaffold_7	8774088	8784838	0.224875	0.312156	0.28586		1.2402	2.45813	1.03891
	ppa000672m	scaffold_7	8870130	8876492	0.13135	0.241696	0.0756822		1.01432	1.56573	0.801307
	ppa000296m	scaffold_7	9642987	9648628	0.00714878	0.0374314	0.114806		0.474685	6.22761	1.84545
	ppa000903m	scaffold_7	9664892	9682584	0.273046	0.430664	0.29357		1.00659	0.959738	0.952657
	ppa018734m	scaffold_7	9726214	9728721	0.143635	0.105103	0.189891		0.978328	4.14278	1.35461
	ppb014730m	scaffold_7	11058590	11059846	0.276127	0.232395	0.198022		0.968936	6.8253	1.3427
	ppa008390m	scaffold_7	11093056	11094679	0.0549227	0.0910663	0.0943785		0.26858	0.344418	0.524478
	ppa000079m	scaffold_7	12455689	12475751	0.397999	0.448837	0.393134		1.29236	6.19816	0.927316
	ppa004100m	scaffold_7	13757130	13761006	0.417177	0.424626	0.46599		0.941	2.22169	1.14319
	ppa001273m	scaffold_7	14593867	14600413	0.381004	0.410864	0.456647		1.70374	1.42727	1.33328
	ppa002357m	scaffold_7	14798173	14800786	0.0703567	0.0755926	0.189611		0.834012	3.97514	1.03248
	ppa003756m	scaffold_7	14843729	14846520	0.255602	0.303369	0.198		1.17767	2.69167	1.10353
	ppa007420m	scaffold_7	14992242	14996058	0.0347386	0.034792	0.0728766		0.881324	1.69643	1.88859
	ppa018454m	scaffold_7	15053097	15054557	0.0885644	0.232839	0.217003		20.6854	0	2.96574
	ppa001497m	scaffold_7	15906969	15910748	0.224465	0.173748	0.134967		6.89141	32.009	1.474
	ppa003926m	scaffold_7	16013904	16017116	0.113432	0.129227	0.147549		0.661652	0.745285	0.737713
	ppa008420m	scaffold_7	16312465	16314207	0.135351	0.227117	0.492692		1.43306	5.50857	1.48807
	ppa003954m	scaffold_7	16912472	16914481	0.285701	0.209484	0.160328		2.60742	7.14115	0.949874
	ppa002263m	scaffold_7	17795397	17798681	0.295498	0.339222	0.374462		0.768305	1.82402	0.985966
	ppa000093m	scaffold_7	17860260	17869061	0.298715	0.406763	0.334235		1.88324	2.02034	1.18976
	ppa001300m	scaffold_7	17872076	17878157	0.334633	0.216679	0.406162		1.27518	3.87774	1.09024
	ppa008859m	scaffold_7	17991605	17993043	0.0383953	0.143912	0.0799986		0.736323	2.57666	0.970745
	ppa000708m	scaffold_7	18854615	18860454	0.0370545	0.079042	0.0462177		2.22488	64.0232	1.31021
	ppa007866m	scaffold_7	18963402	18966458	0.109629	0.193151	0.293035		2.14694	4.37124	1.14867
	ppa001798m	scaffold_7	18986518	18989119	0.036817	0.149161	0.341849		0.474695	9.65746	1.01882
	ppa000474m	scaffold_7	19294823	19298370	0.382339	0.358625	0.298678		1.38568	1.76819	1.30025
	ppa000599m	scaffold_7	20346014	20352037	0.137522	0.313882	0.160143		0.947503	3.05199	0.922557
	ppa000765m	scaffold_7	20390211	20395756	0.357036	0.381786	0.4656		1.97874	6.34361	1.40064
	ppa009134m	scaffold_7	20401119	20404057	0.358194	0.257423	0.427171		1.17795	14.3463	1.60475
	ppa003975m	scaffold_7	20910516	20912871	0.0435854	0.125527	0.188838		0.354979	2.0513	0.718074
	ppa008759m	scaffold_7	21078471	21079667	0.0868465	0.0770959	0.0440168		1.57885	7.69047	1.15446
	ppa006069m	scaffold_7	21455105	21458098	0.387663	0.313755	0.2772		0.706551	5.64769	0.984063
	ppa000884m	scaffold_7	21736553	21739888	0.0998827	0.0831247	0.254417		1.18127	23.5521	1.73145
	ppa018934m	scaffold_7	22017999	22021132	0.0804755	0.0920964	0.182721		0.66483	5.63053	1.19188
	ppa000932m	scaffold_7	22175122	22182714	0.278808	0.233427	0.109938		3.95748	3.71073	1.31095
	ppa019670m	scaffold_7	22185434	22188008	0.024136	0.0698398	0.10476		0.693697	9.10955	1.49569
	ppa007131m	scaffold_7	22248267	22251240	0.23846	0.147726	0.212671		1.77939	2.91357	1.8087
	ppa009496m	scaffold_8	114716	116742	0.0960586	0.0962249	0.180193		0.927221	3.99405	2.03557
	ppa025175m	scaffold_8	937011	938033	0.229046	0.242301	0.20952		0.542035	0.753968	0.919608
	ppa002652m	scaffold_8	1576515	1583676	0.171365	0.188191	0.149348		1.31005	3.07223	1.21564
	ppa000243m	scaffold_8	2181740	2186103	0.193367	0.258169	0.227509		2.07224	7.57031	1.17952
	ppa000526m	scaffold_8	2206328	2213107	0.370545	0.356914	0.329327		0.811446	2.36872	0.952657
	ppa000257m	scaffold_8	2528995	2537024	0.355029	0.381811	0.263317		1.55876	2.59122	1.04283
	ppa002056m	scaffold_8	2645556	2648322	0.276883	0.279664	0.247754		1.35177	1.25934	1.28199
	ppa000851m	scaffold_8	3129187	3132135	0.271572	0.344971	0.38562		0.928615	1.13671	1.22658
	ppa025472m	scaffold_8	4599483	4603557	0.413968	0.419989	0.238927		1.38492	1.19143	1.0989
	ppa000330m	scaffold_8	10218653	10225775	0.254128	0.381188	0.247697		1.35046	3.50098	1.24405
	ppa018717m	scaffold_8	10428604	10433802	0.164219	0.239994	0.228888		1.55805	3.20929	1.12085
	ppa006746m	scaffold_8	11067956	11070333	0.111433	0.188246	0.127319		1.43728	2.0311	1.84734
	ppa026379m	scaffold_8	11130778	11136118	0.185273	0.331259	0.234807		1.55723	1.89843	1.35854
	ppa001705m	scaffold_8	11138927	11143990	0.231591	0.38615	0.320967		1.46312	1.85516	1.16194
	ppa001956m	scaffold_8	11173641	11178418	0.12189	0.277214	0.172184		0.925029	1.26949	1.42285
	ppa002704m	scaffold_8	11587456	11594055	0.282563	0.36731	0.299818		0.945805	1.67687	1.2478
	ppa002221m	scaffold_8	11958604	11961234	0.265131	0.216789	0.185792		1.31537	6.02484	1.16697
	ppa005375m	scaffold_8	12230741	12234037	0.0890079	0.115111	0.186196		0.524681	1.38017	0.90561
	ppa013368m	scaffold_8	13402541	13403212	0.286991	0.176888	0.282942		1.0431	2.00586	1.42416
	ppa001167m	scaffold_8	14516906	14520665	0.102929	0.139885	0.0922996		0.78759	2.60293	1.22833
	ppa000337m	scaffold_8	16251585	16256247	0.191889	0.268091	0.25317		1.22884	2.40661	1.27893
	ppa003836m	scaffold_8	17656532	17660804	0.205104	0.355712	0.35205		0.943938	3.28744	1.22791
	ppa006889m	scaffold_8	17899479	17901715	0.241298	0.285972	0.251078		0.65976	0.704832	0.796559
	ppa023510m	scaffold_8	18109116	18110909	0.0369314	0.0443065	0.0710238		1.04725	3.94137	1.48678
	ppa012923m	scaffold_8	18743756	18745046	0.0993695	0.0933147	0.259771		0.952043	2.59678	1.675
	ppa003532m	scaffold_8	19040837	19044417	0.406175	0.279014	0.211749		1.82683	0.95056	1.19371
	ppa001953m	scaffold_8	19209847	19213851	0.275703	0.293699	0.250622		1.01556	1.82649	0.932113
	ppa001702m	scaffold_8	19401204	19404952	0.390974	0.138496	0.275881		0.975232	3.76091	1.35475
	ppa000396m	scaffold_8	19425922	19433993	0.229893	0.324339	0.431044		1.05001	1.57241	0.94166
	ppa001930m	scaffold_8	19542803	19548054	0.215823	0.30199	0.378588		0.496225	1.48743	1.04071
	ppa000811m	scaffold_8	19650558	19657851	0.329436	0.305447	0.434643		0.94538	3.16392	1.09347
	ppa012535m	scaffold_8	19873438	19874398	0.151306	0.0944425	0.455613		1.14613	4.26102	1.69257
	ppa001055m	scaffold_8	20844489	20851011	0.157765	0.347577	0.22698		1.01152	2.39711	0.962242
	ppa000431m	scaffold_8	21213139	21217235	0.230885	0.239322	0.14734		2.5253	9.56052	1.55317
	ppa012449m	scaffold_8	21730809	21732258	0.0204549	0.034792	0.0502917		6.196	2.70578	1.03607
